# Supplementary material for: Post-COVID-19 health inequalities: Estimates of the potential loss in the evolution of the health-related SDGs indicators
Source: PLoS One. 2024 Jul 24;19(7):e0305955. doi: 10.1371/journal.pone.0305955 (PMC11268624; doi:10.1371/journal.pone.0305955)
Supplement: S1 Dataset — (ZIP) [file pone.0305955.s006.zip]

Archive with 2 entries (2 files):
- Dataset.csv
- __MACOSX/._Dataset.csv
