# Supplementary material for: Post-COVID-19 health inequalities: Estimates of the potential loss in the evolution of the health-related SDGs indicators
Source: PLoS One. 2024 Jul 24;19(7):e0305955. doi: 10.1371/journal.pone.0305955 (PMC11268624; doi:10.1371/journal.pone.0305955)
Supplement: S1 Dataset — (ZIP) [file pone.0305955.s006.zip › Dataset.csv]

country	code	region0	income_group	year	gdppc	gini	v311	v312	v371	v372	v223	v221	v222b	v222a	v321	v322	v3b1a	v3b1b	v3b1c	v331	v332	v333	v334	v335	v211	v341	v342	v352	v3a1	v1311	v361	v1611	v1623	v391	v392	v393	v611	v621a	v621b	v712	v1162	v1a2	v381	v382	v3c1b	v3c1c	v3c1a	v3c1d	v3d1
Aruba	ABW	Latin America & Caribbean	High income	2000	36636.95																8.1																		1
Aruba	ABW	Latin America & Caribbean	High income	2001	37813.88					41.2											8.699999999999999											4.3125749							1
Aruba	ABW	Latin America & Caribbean	High income	2002	37198.23					35.6											9.4											5.4069352							1
Aruba	ABW	Latin America & Caribbean	High income	2003	37185.65					34.6											10											4.2251148							1
Aruba	ABW	Latin America & Caribbean	High income	2004	39054.94					36.2											11											2.126395							1
Aruba	ABW	Latin America & Caribbean	High income	2005	37910.69					41.7											11											6.2081852							1
Aruba	ABW	Latin America & Caribbean	High income	2006	37655.07					43.4											11											5.1175852							1
Aruba	ABW	Latin America & Caribbean	High income	2007	38530.06					42.2											12											3.1159101							1
Aruba	ABW	Latin America & Caribbean	High income	2008	38939.16					39.9											12											5.0862799							1
Aruba	ABW	Latin America & Caribbean	High income	2009	34159.06					42.9											12											4.044425							1
Aruba	ABW	Latin America & Caribbean	High income	2010	33137.61					42.6											6.8											4.1266899							1
Aruba	ABW	Latin America & Caribbean	High income	2011	33940.92					42.6											9											2.0555849							1
Aruba	ABW	Latin America & Caribbean	High income	2012	33020.16					38.6											31											4.000555							1
Aruba	ABW	Latin America & Caribbean	High income	2013	34548.22					36.4											12											6.0151649							1
Aruba	ABW	Latin America & Caribbean	High income	2014	34081.6					35.4											2.2											2.025605							1
Aruba	ABW	Latin America & Caribbean	High income	2015	34838.71																9.9																		1
Aruba	ABW	Latin America & Caribbean	High income	2016	35209.86					23.9											15																		1
Aruba	ABW	Latin America & Caribbean	High income	2017	36971.03					25.5											8.699999999999999
Aruba	ABW	Latin America & Caribbean	High income	2018	37236.9					19.2											5.4
Aruba	ABW	Latin America & Caribbean	High income	2019	36219.6					21											2.2
Aruba	ABW	Latin America & Caribbean	High income	2020	28424.05					18.5											1.1
Aruba	ABW	Latin America & Caribbean	High income	2021	31938.97
Aruba	ABW	Latin America & Caribbean	High income	2022	34203.12
Afghanistan	AFG	South Asia	Low income	2000			1450				44.4				129.2	60.9	24			.01	190	81.96956				3218	4.9	.03544	36.9		14.7					2.1	11		26	6			21
Afghanistan	AFG	South Asia	Low income	2001			1390			167.2	43.9				125.2	59.7	33			.02	189	78.83207			47.8												11		26	7							1.9	.24
Afghanistan	AFG	South Asia	Low income	2002	1442.77		1300			177.6	43.4				121.1	58.5	36			.02	189	79.38579			45.6												12		25	8		9.4399996
Afghanistan	AFG	South Asia	Low income	2003	1506.22		1240	14.3		151.8	42.9				116.9	57.2	41			.02	189	68.09156			40.6												13		24	9		8.9399996
Afghanistan	AFG	South Asia	Low income	2004	1459.35		1180			135.7	42.4	59.3	4.6	8.6	112.6	55.9	50	2		.02	189	37.61647			38												13		23	11		9.8100004
Afghanistan	AFG	South Asia	Low income	2005	1576.7		1140			117.4	41.9				108.4	54.6	58	9		.02	189	27.07907			36.1	4418	5	.03968	32.7		15.2					2.3	14		23	12		9.9499998	26		5.82			.35
Afghanistan	AFG	South Asia	Low income	2006	1611.29		1120			126.2	41.4				104.1	53.2	58	18		.02	189	20.52607			33.3												15		22	14		10.62			4.4	.13	1.6	.31
Afghanistan	AFG	South Asia	Low income	2007	1758.62		1090			103	40.9				99.90000000000001	51.7	63	4		.02	189	21.66777			29.8												16		21	15		9.8999996		4.83753	4.96	.12	1.74	.31
Afghanistan	AFG	South Asia	Low income	2008	1781.23		1030			90	40.3				95.7	50.3	64	23		.02	189	18.85518			26.5												17		20	17		10.26			4.97	.14	1.74	.3
Afghanistan	AFG	South Asia	Low income	2009	2093.42		993			80	39.8				91.7	48.9	63	24		.02	189	12.56367			24.4												18		19	18		9.8199997			6.08		2.13	.3
Afghanistan	AFG	South Asia	Low income	2010	2207.11		954	34.3			39.3				87.8	47.4	66	29		.03	189	12.98047		12246738	23.7	5259	4.3	.02453	29.1		14.4					1.7	19		18	20		8.5699997	28				2.37	.28	44.53846
Afghanistan	AFG	South Asia	Low income	2011	2278.49		905	38.6			38.8				84	46	68	31		.03	189	15.60724		12600642	24.7												20		18	22	50.30384	8.5600004					2.52	.28	24.615385
Afghanistan	AFG	South Asia	Low income	2012	2513.14		858	39.9			38.3				80.3	44.6	67	33		.03	189	9.18641		14045789	28.2												21		17	23	54.66717	7.9000001					2.41	.27	24.923077
Afghanistan	AFG	South Asia	Low income	2013	2569.34		810			87	37.9	40.4	5.3	9.5	76.90000000000001	43.2	64	38		.03	189	11.24214		13291651	26.3												22		16	25	54.89189	8.8100004		14.63133	2.5		2.85		35.76923
Afghanistan	AFG	South Asia	Low income	2014	2555.97		786	45.2		77.2	37.6				73.59999999999999	41.9	62	44	49	.03	189	12.40709		13384908	24.2												23		15	26	59.04931	9.5299997			1.48	.03	2.98	.51	45.692307
Afghanistan	AFG	South Asia	Low income	2015	2506.35		701	50.5			37.3				70.40000000000001	40.5	64	42	65	.03	189	13.88186	.5	13765392	21.5	6626	4	.00848	26		14.4	9.5338049	1.1			1.1	23		14	27	54.88894	10.11	32		1.3	.04	2.85	.5	42.23077
Afghanistan	AFG	South Asia	Low income	2016	2492.65		673		42.2		37.1				67.5	39.3	66	40	62	.04	189	26.88333		13275429	22.2							6.3886852		95	13.9		24		14	29	55.13858	11.82		23.84132	1.48	.03	2.78	.47	42.384617
Afghanistan	AFG	South Asia	Low income	2017	2515.55		638	53.4		62	36.9				64.8	38.2	66	40	66	.04	189	28.55415		14786722	23					82.90853		6.5183301					25		13	30		12.62	36		1.76		2.41		41.846153
Afghanistan	AFG	South Asia	Low income	2018	2392.42			58.8			36.7	38.2	4.1	5.1	62.3	37.2	72	49	69	.04	189	22.10977		14834701	23.4				23.8	24.44318		6.5012751					26		12	31		14.21			4.46	.24	2.97	.29
Afghanistan	AFG	South Asia	Low income	2019	2439.68	59					36.5				60.1	36.1	72	41	68	.04	189	14.10089		16222053	25.6	8060	4.1	.01272	23.8	1178.9732	15.9					1	27		11	32		14.83	37			.71	2.13
Afghanistan	AFG	South Asia	Low income	2020	2328.76			61.8							58	35.2	70	43	68	.04	193	8.436809999999999							23.3								28		11	33		15.53					2.54
Afghanistan	AFG	South Asia	Low income	2021
Afghanistan	AFG	South Asia	Low income	2022
Angola	AGO	Sub-Saharan Africa	Lower middle income	2000	4503.63	52	827				53.9				204.4	50.3	31			1.19	297	325.70361				3112	8.699999999999999	3.3228			25.1					3.6			43	41		1.91	22
Angola	AGO	Sub-Saharan Africa	Lower middle income	2001	4556.36		766				53.8				198.4	49.2	42			1.26	308	326.6507			67.5														41	42		4.48
Angola	AGO	Sub-Saharan Africa	Lower middle income	2002	5028.17		690			149.5	53.7				191.5	48	47			1.33	320	309.12094			63.2														40	42		3.3299999
Angola	AGO	Sub-Saharan Africa	Lower middle income	2003	5027.67		628			151	53.5				183.8	46.5	46			1.4	334	313.73099			58.7														38	42		3.55
Angola	AGO	Sub-Saharan Africa	Lower middle income	2004	5415.88		574			157.8	53.3				175.1	45.1	47			1.45	350	313.73258			55.1														37	42		3.97			9.85	.12	.62	.49
Angola	AGO	Sub-Saharan Africa	Lower middle income	2005	6048.38		519			165.6	53				166.1	43.5	47			1.46	368	316.02213			52.2	3520	8.1	4.7955		53.95294	26.1					3.6			36	43		2.8499999	23
Angola	AGO	Sub-Saharan Africa	Lower middle income	2006	6550.31		473			171.9	52.7				156.4	42	44			1.46	377	301.36296			49.3					81.26093									34	43		2.6900001
Angola	AGO	Sub-Saharan Africa	Lower middle income	2007	7250.51		431	47.3			52.4	29.2		8.199999999999999	147	40.5	48			1.42	379	274.33271			46.1					206.99954									33	43		2.97
Angola	AGO	Sub-Saharan Africa	Lower middle income	2008	7825.34	42.7	395			188	52.1				137.7	39	49			1.4	382	233.454			42.9					452.63481									32	44		3.3199999		12.25976
Angola	AGO	Sub-Saharan Africa	Lower middle income	2009	7662.65		359			190.9	51.6				128.7	37.7	50			1.36	385	196.81269			33.2					88.34838999999999									30	44		3.8399999			13.14		1.31
Angola	AGO	Sub-Saharan Africa	Lower middle income	2010	7800.96		326				51.2				120.4	36.3	51			1.31	384	172.71906		15879207	24.4	3945	7	9.10867		80.12846	25.8					3			29	44		2.7	32
Angola	AGO	Sub-Saharan Africa	Lower middle income	2011	7836.71		300			169.1	50.7				112.5	35.1	52			1.28	383	157.17276		16066272	17.2					774.16553									28	45	37.18601	2.6500001							40.846153
Angola	AGO	Sub-Saharan Africa	Lower middle income	2012	8258.379999999999		281				50.4				105.1	33.8	53			1.22	380	154.21633		16421331	16.3					78.91531999999999									26	45	35.68815	2.4000001
Angola	AGO	Sub-Saharan Africa	Lower middle income	2013	8415.1		269			166.1	50.1				98.5	32.7	54		9	1.15	376	160.69835		17149903	15					46.5525									25	46	39.63174	2.73							40.692307
Angola	AGO	Sub-Saharan Africa	Lower middle income	2014	8564		258			163	49.8				92.90000000000001	31.7	55		45	1.05	370	166.77967		17666908	14.2					119.04677									24	46	36.79864	2.4300001							17.692308
Angola	AGO	Sub-Saharan Africa	Lower middle income	2015	8392.09		251				49.5	37.6	3.4	4.9	88.09999999999999	30.8	59	26	55	.99	366	176.68354	4.85	18534219	14.5	4557	6.5	8.772130000000001		152.29227	23.6					2.4			23	47	38.10377	2.6099999	37
Angola	AGO	Sub-Saharan Africa	Lower middle income	2016	7931.22		246	49.6	29.8		49.2				84.09999999999999	30	59	26	55	.9399999999999999	362	189.45218		14419092	15.4					273.74672			4.6	67	48.8				21	48	38.28964	2.71
Angola	AGO	Sub-Saharan Africa	Lower middle income	2017	7675.54		241				48.9				80.59999999999999	29.2	56	30	52	.91	359	208.94876		14739913	15.4					136.8036									20	48		2.79	39				2.15		75.230766
Angola	AGO	Sub-Saharan Africa	Lower middle income	2018	7294.01	51.3					48.6				77.3	28.6	63	35	59	.84	355	214.24721	3.84	15220708	15.5					113.42219									19	49		2.5899999		35.52586	4.08	.54	2.14	.75
Angola	AGO	Sub-Saharan Africa	Lower middle income	2019	7043.65						48.3				74.2	27.9	57	45	53	.76	351	227.25373		15362008	17.3	5143	6.1	7.83429		0	26.1					2			18	50		2.6600001	39
Angola	AGO	Sub-Saharan Africa	Lower middle income	2020	6470.21										71.5	27.3	51	41	47	.6899999999999999	350	251.58232	4.57							7.95649									18	50		2.9100001
Angola	AGO	Sub-Saharan Africa	Lower middle income	2021	6240.63
Angola	AGO	Sub-Saharan Africa	Lower middle income	2022	6202.1
Albania	ALB	Europe & Central Asia	Upper middle income	2000	6039		23	99.09999999999999			29	39.2	30.1	12.2	27.2	12.1	97			.01	22					194	4.9	7.49738	35		14.3	4.14642				.8	49	40	1	38		5.9400001	45		40.17	4.66	13.82	3.43
Albania	ALB	Europe & Central Asia	Upper middle income	2001	6601.5		23				28.2				25.8	11.8	97	90		.01	20				4.9							6.9688849					49	41	1	40		5.9299998			38.32	4.87	13.1	3.47
Albania	ALB	Europe & Central Asia	Upper middle income	2002	6921.7	31.7	21	98			27.3				24.4	11.4	98	93		.01	22				6.1							6.854445					49	41	1	43		5.6599998		23.36561	36.69	4.29	11.7	3.49
Albania	ALB	Europe & Central Asia	Upper middle income	2003	7331.76		21			15.9	26.6				23	11.1	97	93		.01	20				7.5							5.2840552					49	41	1	46		6.1999998			36.04	4.33	11.86	3.53
Albania	ALB	Europe & Central Asia	Upper middle income	2004	7768.49		18				25.8				21.5	10.9	97	96		.02	20				8.6							4.1971502					51	41	1	49		6.0599999			35.87		11.91
Albania	ALB	Europe & Central Asia	Upper middle income	2005	8239.879999999999	30.6	22	99.8		20.2	25	26.7	24.8	7.3	20	10.6	98	97		.02	19				8.9	208	7.5	7.7111	31.3	303.51722	14.9	4.9689798				.6	53	42	1	52		5.8299999	55	19.51402	36.08
Albania	ALB	Europe & Central Asia	Upper middle income	2006	8781.469999999999		18			17.7	24.3				18.5	10	97	94		.02	18				8.800000000000001					32.81074		3.0940499					54	42	1	55		5.6900001			41.61	3.38	11.84	3.83
Albania	ALB	Europe & Central Asia	Upper middle income	2007	9377.49		19			16.9	23.5				17.1	9.199999999999999	98	95		.03	17				8.300000000000001					7.48189		3.4523151					56	43	1	58		5.71			42.01		11.95	4.08
Albania	ALB	Europe & Central Asia	Upper middle income	2008	10158.46	30	20			18.4	22.9				15.8	8.300000000000001	99	98		.03	16				7.3					7.92624		3.0880599					58	43	0	61		5.5100002		13.90679				3.53
Albania	ALB	Europe & Central Asia	Upper middle income	2009	10570.2		20	99.3	13.9	19	22.3	23.2	23.2	9.6	14.5	7.4	98	98		.03	17				5.9					249.74403		2.84461					60	44	0	64		5.73			41.89		12.3	4.06
Albania	ALB	Europe & Central Asia	Upper middle income	2010	11016.58		21			19.4	21.9				13.3	6.7	99	98		.04	17			61	4.9	169	7.8	7.11468	28	1341.37079	14.1	4.2855649				.5	62	44	0	66		6.2399998	59		40.18		12.35	4.49
Albania	ALB	Europe & Central Asia	Upper middle income	2011	11327.43		22			20.5	21.9				12.1	6.2	99	99	99	.04	17			53	4.1					21.71685		4.8178549					64	45	0	69	22.7707	6.1199999			41.76		12.22	4.74
Albania	ALB	Europe & Central Asia	Upper middle income	2012	11506.99	29	17			20.9	22.1				11.2	6	99	99	99	.04	16			53	3.5					51.09655		5.3459101					66	45	0	71	20.81856	6.0900002		16.72465	44.19		12.68
Albania	ALB	Europe & Central Asia	Upper middle income	2013	11643.6		16			20.4	22.3				10.4	5.9	99	99	99	.04	19			55	3.9					146.2228		4.2337298					68	46	0	73	19.90614	6.27			42.89		12.77	8.41
Albania	ALB	Europe & Central Asia	Upper middle income	2014	11874.77	34.6	16			21.9	22.6				9.9	5.9	98	98	99	.04	16			33	4.4					122.19009		3.988775					71	46	0	75	19.80221	6.4400001
Albania	ALB	Europe & Central Asia	Upper middle income	2015	12173.64	32.8	15			20.2	23				9.6	6	99	98	99	.04	17		1.29	16	4.7	201	4.8	6.37808	25.1	32.36542	13.8	2.1947899				.3	71	46	0	76	19.05903	6.48	62
Albania	ALB	Europe & Central Asia	Upper middle income	2016	12597.3	33.7	16			17.3	23.5				9.4	6.3	98	98	98	.04	17			21	4.3					20.44796		2.708395		105	.2		71	47	0	78	18.06608	6.6700001			36.5		12.16
Albania	ALB	Europe & Central Asia	Upper middle income	2017	13039.7	33.1	15			15.9	24	11.3	16.4	1.6	9.4	6.7	99	98	99	.04	20			22	4.1					.17382		1.99054					71	47	0	79		6.5500002	62						46.46154
Albania	ALB	Europe & Central Asia	Upper middle income	2018	13577.33	30.1		99.8	6.3	14.3	24.2				9.5	7.1	99	96	98	.04	18			47	4				23	163.15231		2.266885					71	47	0	80		6.6599998				10.31	21.58	10.84
Albania	ALB	Europe & Central Asia	Upper middle income	2019	13881.23	30.1				14.2	24.5				9.699999999999999	7.5	99	96	96	.03	16			0	3.9	269	4.3	6.82019	23	40.52505	11.7					.3	71	48	0	81			62		50.88		16.47
Albania	ALB	Europe & Central Asia	Upper middle income	2020	13436.11	29.4									9.800000000000001	7.8	98	94	92	.03	15								22.4	4.30885							71	48	0	81					60.46		18.75
Albania	ALB	Europe & Central Asia	Upper middle income	2021	14172.19
Albania	ALB	Europe & Central Asia	Upper middle income	2022	14843.81
Andorra	AND	Europe & Central Asia	High income	2000							16.6				8.199999999999999	3.8	98				21							13.36091	35.9								91	15	0	95		5.9499998			33.18	6.58	25.69	9.789999999999999
Andorra	AND	Europe & Central Asia	High income	2001						9.4	16.4				7.7	3.6	96				17																91	22	0	95		5.8600001			31.8	6.24	26	9.51
Andorra	AND	Europe & Central Asia	High income	2002						8	16.2				7.3	3.3	97				8.199999999999999																91	29	0	95		6			31.29	6	29	9.57
Andorra	AND	Europe & Central Asia	High income	2003						8.199999999999999	16.1				6.9	3.2	99				17																91	36	0	95		5.5500002			29.37	6.01	33.33	9.289999999999999
Andorra	AND	Europe & Central Asia	High income	2004							16				6.5	3	99				11																91	43	0	95		5.29			29.1	5.9	31.32	9.44
Andorra	AND	Europe & Central Asia	High income	2005							15.9				6.1	2.9	98				15							12.96695	34.8								91	51	0	95		5.5900002			33.71	5.83	32.32	9.130000000000001
Andorra	AND	Europe & Central Asia	High income	2006						10.6	15.8				5.8	2.7	93				17																91	58	0	95		4.96			31.98	5.68	30.12	8.890000000000001
Andorra	AND	Europe & Central Asia	High income	2007							15.8				5.4	2.6	96	80			7											0					91	65	0	95		4.9200001			33.86	5.68	30.11	8.83
Andorra	AND	Europe & Central Asia	High income	2008							15.7				5.1	2.5	99	86			5.5											1.21573					91	72	0	95		5.6700001
Andorra	AND	Europe & Central Asia	High income	2009							15.7				4.8	2.3	99	82			11											0					91	79	0	95		6.0799999			36.81	6.04	31.48	9.23
Andorra	AND	Europe & Central Asia	High income	2010	60467.09					4.4	15.7				4.5	2.2	99	86			9.5			0				11.23002	34			0					91	86	0	95		7.8800001							36.384617
Andorra	AND	Europe & Central Asia	High income	2011	60911.09					5.1	15.7				4.2	2.1	99	82			4.1			0								1.17158					91	94	0	95	12.18121	7.6999998							29.461538
Andorra	AND	Europe & Central Asia	High income	2012	57892.72						15.8				4	2	99	89			13			0								0					91	100	0	95	10.99528	6.75							31
Andorra	AND	Europe & Central Asia	High income	2013	55672.92						15.9				3.8	1.9	96	91			7.1			0								0					91	100	0	95	10.58888	6.8299999							20.461538
Andorra	AND	Europe & Central Asia	High income	2014	56578.79						16.1				3.5	1.8	97	90	93		8.699999999999999			0								0					91	100	0	95	9.31012	6.8299999							29
Andorra	AND	Europe & Central Asia	High income	2015	56460.54			100			16.2				3.3	1.7	97	88	92		5.9		.08	0				11.86256	33			0					91	100	0	95	9.87346	7.02			40.13	8.210000000000001	33.33	10.13	28.384615
Andorra	AND	Europe & Central Asia	High income	2016	57455.31			100		2.6	16.4				3.2	1.6	98	90	92		6			0													91	100	0	95	8.71069	7.0100002							29
Andorra	AND	Europe & Central Asia	High income	2017	56352.2			100			16.5				3	1.5	99	94	98		1.5			0													91	100	0	95		7.1599998							29
Andorra	AND	Europe & Central Asia	High income	2018	56208.17					2.7	16.6				2.8	1.4	99	95	94		3			0					32								91	100	0	95		7.4299998
Andorra	AND	Europe & Central Asia	High income	2019	56331.79						16.8				2.7	1.4	99	94	96		7.5			0				12.26318	32								91	100	0	95		7.4099998
Andorra	AND	Europe & Central Asia	High income	2020	49289.42										2.5	1.3	99	93	96		3								31.8								91	100	0	95		9.0500002
Andorra	AND	Europe & Central Asia	High income	2021	51029.42
Andorra	AND	Europe & Central Asia	High income	2022	52480.31
United Arab Emirates	ARE	Middle East & North Africa	High income	2000	107219.5		6				25.3				11.1	5.9	94	92		.01	4.2	0				442	8.6	2.38536			16					.6				95		2.3699999	51		34.01	2.56	18.02	4.37
United Arab Emirates	ARE	Middle East & North Africa	High income	2001	102698.61		6			19.9	24.9				10.9	5.7	94	92		.01	2.6	0			3.3															95		2.48			37.18	3.16	19.83	4.58
United Arab Emirates	ARE	Middle East & North Africa	High income	2002	99524.48		5			20.3	24.7				10.6	5.6	94	92		.01	3	0			4.4													75	0	95		2.72			37.98	3.31	20.03	4.64
United Arab Emirates	ARE	Middle East & North Africa	High income	2003	102135.35		5			21.7	24.7				10.3	5.5	94	92		.01	3.6	0			5.9													75	0	95		2.6500001			39.55	3.43	20.76	4.92
United Arab Emirates	ARE	Middle East & North Africa	High income	2004	105667.82		5	100		21.9	24.4				10.1	5.3	94	92		.01	2.6	0			7.7													75	0	95		2.46			33.52	3.65	19.18	4.93
United Arab Emirates	ARE	Middle East & North Africa	High income	2005	101489.29		5				24.1				9.800000000000001	5.2	94	94		.02	2.6	0			8.800000000000001	674	7.9	3.56154			18.7					.5		75	0	95		2.3199999	76		30	3.08	15.19	6.08
United Arab Emirates	ARE	Middle East & North Africa	High income	2006	91319.91		4			33.1	24.1				9.6	5.1	92	93		.02	2	0			9.199999999999999													75	0	95		2.3299999			28	2.56	13.3	6.87
United Arab Emirates	ARE	Middle East & North Africa	High income	2007	75980.14		4			33.9	24.1				9.4	5	92	93		.02	1.8	0			9					.23916								76	0	95		2.5699999			29.8	3.11	14.05	5.47
United Arab Emirates	ARE	Middle East & North Africa	High income	2008	60407.92		4			32.3	24				9.199999999999999	4.9	92	92		.03	1.5	0			8.199999999999999					2.33207								78	0	95		2.9300001			28.18	3	16.41	4.37
United Arab Emirates	ARE	Middle East & North Africa	High income	2009	56367.17		4			34.2	23.8				8.9	4.8	93	93		.03	1.7	0			7.4					.7452299999999999								80	0	95		4.0500002			29.24	3.63	15.18	6.55
United Arab Emirates	ARE	Middle East & North Africa	High income	2010	56822.02		4				23.7				8.699999999999999	4.6	94	94	94	.04	1.8	0		10	6.3	1116	8.4	3.04489		.83041	19.4	.80005503				.5		82	0	95		3.8800001	74		26.53	3.6	14.2	1.79	35.615383
United Arab Emirates	ARE	Middle East & North Africa	High income	2011	59819.31		4				23.7				8.4	4.5	95	95	95	.04	1.3	0		0	5.5					.91651		.59531498						84	0	95	43.24498	3.6700001			28.56	3.35	14.37	.5600000000000001	50.46154
United Arab Emirates	ARE	Middle East & North Africa	High income	2012	61531.36		4				23.8				8.199999999999999	4.4	96	96	96	.05	.99	0		0	4.4					2.25334		.73689997						86	0	95	44.34969	3.4300001			30.1	3.44	14.77	1.93	55.923077
United Arab Emirates	ARE	Middle East & North Africa	High income	2013	63633.82	32.5	3	99.90000000000001			23.7				8	4.3	98	98	98	.06	1	0		31	3.6					5.60992		.650195						88	0	95	45.37825	3.5899999			33.4	3.46	17.41	4.11	87.692307
United Arab Emirates	ARE	Middle East & North Africa	High income	2014	65323.13		3	99.90000000000001			23.6				7.8	4.2	99	99	99	.07	.75	0		0	2.9					3.87454		.64854503						90	0	95	40.42033	3.6300001			39.59	4.35	19.95	6.09	91.615387
United Arab Emirates	ARE	Middle East & North Africa	High income	2015	67582.14999999999		3	99.90000000000001			23.6				7.6	4.1	99	99	99	.08	.76	0	.08	0	2.7	1347	6.5	3.75142		6.42132	18.1	.56380999				.4		92	0	95	48.74726	3.5799999	79		49.83	5.31	22.11	5.67	91.07692
United Arab Emirates	ARE	Middle East & North Africa	High income	2016	68259.56		3			7.9	23.5				7.4	4	99	98	99	.08	.79	0		40	2.9					3.54121				16	0			94	0	95	44.86888	3.47			55.31	5.52	23.71	7.34	91.07692
United Arab Emirates	ARE	Middle East & North Africa	High income	2017	68504.47		3			6.4	23.5				7.2	3.9	97	97	96	.09	.8	0		0	3.2					2.75142								96	0	95		4.0599999	77		56.83	5.91	24.36	8.359999999999999	96.769234
United Arab Emirates	ARE	Middle East & North Africa	High income	2018	68856.67	26		99.2			23.6				7	3.8	99	95	99	.11	.98	0		0	3.4					5.93584								98	0	95		4.1500001			57.27	6.51	25.28	8.789999999999999
United Arab Emirates	ARE	Middle East & North Africa	High income	2019	70179.96000000001					3.7	23.7				6.8	3.7	99	94	99	.12	.9399999999999999	0		55	3.7	1707	6.4	3.84972		3.48284	8.9					.4		99	0	95		4.3000002	78	.44	57.46	6.73	26.01	12.11
United Arab Emirates	ARE	Middle East & North Africa	High income	2020	67445.47										6.6	3.6	90	92	84	.13	.79	0								2240.36646								99	0	95		5.6700001
United Arab Emirates	ARE	Middle East & North Africa	High income	2021	67941.75999999999
United Arab Emirates	ARE	Middle East & North Africa	High income	2022	68971.05
Argentina	ARG	Latin America & Caribbean	Upper middle income	2000	18669.29	51.1	66	99.09999999999999			26.4				19.6	11	83	56		.16	37	2.38673				9487	9.1	8.74479	34		11.5					.6		48		95		8.2200003	68
Argentina	ARG	Latin America & Caribbean	Upper middle income	2001	17667.36	53.3	67	98.40000000000001		60.3	26.1				18.9	11	83	56		.16	35	1.15357			3													48		95		8.3699999			4.45	9.640000000000001	32.48	5.68
Argentina	ARG	Latin America & Caribbean	Upper middle income	2002	15591.77	53.8	65	98.90000000000001		60.7	25.9				18.3	10.8	93	83		.15	35	.66345			3.8													48		95		7.3899999
Argentina	ARG	Latin America & Caribbean	Upper middle income	2003	16829.23	50.9	65	98.7		56.8	25.7				17.7	10.3	96	80		.15	33	.65113			4.5													48		95		6.8899999
Argentina	ARG	Latin America & Caribbean	Upper middle income	2004	18158.06	48.4	61	99.09999999999999		62.9	25.5				17.1	9.699999999999999	98	93		.15	34	.60273			4													49		95		7.23		16.90258	4.85	9.25	31.86	5.07
Argentina	ARG	Latin America & Caribbean	Upper middle income	2005	19577.84	47.7	59	99.09999999999999		62.8	25	8.199999999999999	9.9	1.2	16.5	9.1	98	88		.15	31	1.18788			3.7	9665	8.6	8.662990000000001	31.5	14.48335	11.6					1		49		95		7.6100001	72
Argentina	ARG	Latin America & Caribbean	Upper middle income	2006	20947.87	46.3	57	99.40000000000001		61.8	24.4				16.1	8.699999999999999	91	91		.15	28	.8755500000000001			3.4					109.81709								49	2	95		7.6399999
Argentina	ARG	Latin America & Caribbean	Upper middle income	2007	22610.96	46.2	56	99.40000000000001		63	23.9				15.7	8.4	91	84		.15	30	1.65305			3.3					302.37648								49	2	95		7.8299999
Argentina	ARG	Latin America & Caribbean	Upper middle income	2008	23297.92	44.9	53	94.8		65.40000000000001	23.4				15.3	8.1	93	88		.15	26	.52395			3.3					16.37469								50	2	95		8.1800003
Argentina	ARG	Latin America & Caribbean	Upper middle income	2009	21706.68	43.7	56	97.90000000000001		65.8	22.9				14.9	7.8	94	96		.15	22	.45452			3.3					98.926								50	2	95		9.46
Argentina	ARG	Latin America & Caribbean	Upper middle income	2010	23521.27	43.6	51	95		68.2	22.4				14.5	7.6	94	94		.15	21	.26409		953102	3.4	8767	8.5	9.11584	28.9	116.78361	12.8					.6		50	2	95		9.4499998	73
Argentina	ARG	Latin America & Caribbean	Upper middle income	2011	24647.63	42.6	48	97.09999999999999		66.90000000000001	22				13.9	7.5	91	91		.15	27	0		952894	3.3					1.44964								50	2	95	11.64434	9.4200001							66.92308
Argentina	ARG	Latin America & Caribbean	Upper middle income	2012	24118.87	41.3	47	98.2		64.8	21.6				13.3	7.6	91	89	41	.15	24	0		938732	3.1					13.91204								50	2	95	11.42209	9.8299999							71.307693
Argentina	ARG	Latin America & Caribbean	Upper middle income	2013	24424.14	40.9	44	97		66.59999999999999	21.4				12.7	7.4	94	83	86	.14	24	0		9699	2.8					1421.93458								51	2	95	12.39761	9.7799997			42.46		39.39		75.384613
Argentina	ARG	Latin America & Caribbean	Upper middle income	2014	23550.1	41.6	42	99.59999999999999		67	21.2				12.1	6.9	94	96	89	.14	25	0		3733	2.5					43.67282		7.7167449						51	2	95	11.98386	9.6700001							79.92308
Argentina	ARG	Latin America & Caribbean	Upper middle income	2015	23933.89		41	99.59999999999999		65.09999999999999	20.9				11.5	6.5	94	87	82	.14	26	0	.01	5406	2.5	9689	8.300000000000001	9.62595	26.6	0	13.9	6.7124152				.5		51		95	12.50327	10.23	74				39.9		83.846153
Argentina	ARG	Latin America & Caribbean	Upper middle income	2016	23189.53	42	40	98.40000000000001		57	20.7				10.9	6.4	92	88	82	.14	27	0		80002	2.6					572.46133				37	.4			51		95	12.57521	9			25.82		40.01		75.846153
Argentina	ARG	Latin America & Caribbean	Upper middle income	2017	23597.12	41.1	39	93.90000000000001		54.4	20.6				10.3	6.3	86	89	76	.14	27	0		1593	3.1					303.50681		5.2743649								95		10.44	74	9.567310000000001	26		39.9		70.153847
Argentina	ARG	Latin America & Caribbean	Upper middle income	2018	22759.4	41.3		99.5		49.9	20.5				9.699999999999999	6	86	99	88	.13	27	0		162233	3.5				24.9	0		5.4136248								95		9.5				15.35
Argentina	ARG	Latin America & Caribbean	Upper middle income	2019	22063.9	42.9		99.59999999999999		40.9	20.6	7.9	13.6	1.6	9.1	5.3	83	84	80	.13	29	0		160777	3.9	10066	8.4	9.454459999999999	24.9	0	14.1					.4				95		9.4700003	73				40.69
Argentina	ARG	Latin America & Caribbean	Upper middle income	2020	19681.61	42.3		98.8							8.6	4.6	74	71	75	.13	31	0							24.5	32.2154										95		9.9799995					40.6
Argentina	ARG	Latin America & Caribbean	Upper middle income	2021	20948.25	42
Argentina	ARG	Latin America & Caribbean	Upper middle income	2022	21252.02
Armenia	ARM	Europe & Central Asia	Upper middle income	2000	3968.86		43	96.8	28.3		24.7	17.3	15.7	2.5	30.6	16.1	93	94		.12	54	.04593				1274	3.4	3.57286	32		19.6	3.0542901				1	80	46	0	80		4.1999998	46		59.09	2.42	27.01	.35
Armenia	ARM	Europe & Central Asia	Upper middle income	2001	4373.03	35.4	42	98.40000000000001		27.6	24.7				29.1	15.3	94	96		.15	57	.0259			26.1							2.9986451					80	46	0	82		4.6500001		11.99441	54.52	1.69	26.19	.32
Armenia	ARM	Europe & Central Asia	Upper middle income	2002	5037.01	34.8	39	98.8		27.6	24.7				27.7	14.5	94	95		.18	59	.01714			24.5							2.3426149					80	46	0	85		7.6100001		11.47464	51.3	1.93	25.63	.35
Armenia	ARM	Europe & Central Asia	Upper middle income	2003	5763.71	33	38	99.2		28.7	24.5				26.3	13.8	94	93		.2	64	.00961			21.1							2.6358449					80	47	0	88		7.1799998		10.60732	49.38	2.08	24.56	.31
Armenia	ARM	Europe & Central Asia	Upper middle income	2004	6388.34	37.5	36	99.5		28.9	24.1				25	13.1	91	94		.2	69	.01566			16							2.853585					80	47	0	90		6.0599999		16.45503	48.61	2.35	24.6	.29
Armenia	ARM	Europe & Central Asia	Upper middle income	2005	7338.39	36	35	97.8	27.2	25.9	23.6	17.9	11.4	5.4	23.7	12.5	90	92		.2	92	.00235			12.3	1418	4.2	4.91682	30.3	114.55936	18.3	2.024565				1.2	81	47	0	92		5.8600001	46	12.03623	49.88	3.22	25.64	.32
Armenia	ARM	Europe & Central Asia	Upper middle income	2006	8334.6	29.7	36	99.7		24.3	23.1				22.5	11.9	87	85		.18	75	0			9.300000000000001					172.30936		2.7352149					81	48	0	93		5.8499999		10.83256	51.12	3.19	25.9	.35
Armenia	ARM	Europe & Central Asia	Upper middle income	2007	9512.25	31.2	32	99.90000000000001		24.4	22.6				21.4	11.3	88	93		.15	72	0			6.9					234.04119		2.742445					81	50	0	94		5.5		8.303879999999999	51.42	3.44	26.72	.37
Armenia	ARM	Europe & Central Asia	Upper middle income	2008	10207.27	29.2	36	99.90000000000001		24.7	22				20.3	10.7	89	94		.13	71	0			5.6					235.81829		3.44491					81	51	0	95		6.6399999		8.26417	51.98	4.12	27.43	.37
Armenia	ARM	Europe & Central Asia	Upper middle income	2009	8792.450000000001	28	32	100		26.5	21.3				19.2	10.1	93	96		.11	68	0			4.6					215.25611		3.4763701					81	52	0	95		8.4399996		9.74234	51.8	4.31	27.68	.38
Armenia	ARM	Europe & Central Asia	Upper middle income	2010	8996.940000000001	30	32	99.5	39.4	27.1	20.6	20.9	16.5	4.1	18.3	9.6	94	97		.1	61	0		41986	4.3	1420	6.7	5.07396	28.6	250.09819	18	2.03491				1.2	81	54	0	95		9.2399998	57	17.51972	52.4	4.37	28.42	.43	74.92308
Armenia	ARM	Europe & Central Asia	Upper middle income	2011	9414.58	29.4	30	100		26.8	20.2				17.3	9.1	95	98		.09	55	0		42243	4					46.60638		2.55195					82	55	0	95	35.02401	9.3800001		12.79564	52.99	4.51	28.68	.42	76.230766
Armenia	ARM	Europe & Central Asia	Upper middle income	2012	10079.4	29.6	30	100		26	20				16.4	8.699999999999999	95	97		.08	53	0		42437	3.6					115.01291		2.321825					82	57	0	95	36.63436	9.1300001		13.89678	52.89	4.47	28.97	.43	88.769234
Armenia	ARM	Europe & Central Asia	Upper middle income	2013	10388.32	30.6	26	100		22.7	19.6				15.6	8.199999999999999	95	97		.08	60	0		38697	3.3					328.8513		2.2360799					83	58	0	95	34.03497	10.32		16.05122	52.01	4.19	29.03	.51	92.307693
Armenia	ARM	Europe & Central Asia	Upper middle income	2014	10744.19	31.5	27	100		23.4	19.3				14.8	7.8	93	97		.08	57	0		38894	2.9					124.45726		2.5481801					84	60	0	95	32.12017	10.18		19.47494	51.55	3.91	28.93	.52	94.230766
Armenia	ARM	Europe & Central Asia	Upper middle income	2015	11074.41	32.4	28			24.3	18.9				14.1	7.4	94	97	44	.09	50	0	.25	39044	2.8	1298	6.2	4.99953	26.9	367.73401	16.7	2.64048				.9	84	62	0	95	32.76296	10.12	65	22.42575	49.54	3.69	29.14	.49	95.692307
Armenia	ARM	Europe & Central Asia	Upper middle income	2016	11087.77	32.5	26	99.8	40.2	24.5	18.6	9.4	13.7	4.4	13.4	7	94	97	94	.09	44	0		39149	2.8					307.74361		3.085		81	.2		85	63	0	95	33.84139	9.9499998		19.28705
Armenia	ARM	Europe & Central Asia	Upper middle income	2017	11974.03	33.6	26			21.2	18.4				12.7	6.7	94	97	94	.09	36	0		39149	3.1					453.86184		2.4821					85	65	0	95		10.36	68	20.97595		5.56	44.02		95.230766
Armenia	ARM	Europe & Central Asia	Upper middle income	2018	12644.05	34.4				18.9	18.2				12.1	6.4	92	96	92	.1	31	0		39149	3.2				25.8	421.90147		1.756145					86	66	0	95		10.01
Armenia	ARM	Europe & Central Asia	Upper middle income	2019	13637.87	30					18.1				11.5	6	92	96	92	.1	26	0		17	3.4	808	3.3	4.66871	25.8	443.86996	20					.7	86	68	0	95		11.38	69
Armenia	ARM	Europe & Central Asia	Upper middle income	2020	12637.25	25.1									10.9	5.7	91	94	92	.11	23	0							25.5	5742.21524							87	69	0	95		12.24
Armenia	ARM	Europe & Central Asia	Upper middle income	2021	13452.64	27.9
Armenia	ARM	Europe & Central Asia	Upper middle income	2022	14062.67
American Samoa	ASM	East Asia & Pacific	Upper middle income	2000																	6																78
American Samoa	ASM	East Asia & Pacific	Upper middle income	2001						49.1											5.9																79
American Samoa	ASM	East Asia & Pacific	Upper middle income	2002						48.5											3.9																80
American Samoa	ASM	East Asia & Pacific	Upper middle income	2003						43.2											5.8																81
American Samoa	ASM	East Asia & Pacific	Upper middle income	2004						49.8											9.6																83		1
American Samoa	ASM	East Asia & Pacific	Upper middle income	2005						37.7											12																84		1
American Samoa	ASM	East Asia & Pacific	Upper middle income	2006						39.5											7.8																85		1
American Samoa	ASM	East Asia & Pacific	Upper middle income	2007						31.9											5.9																86		1
American Samoa	ASM	East Asia & Pacific	Upper middle income	2008																	6																88		1
American Samoa	ASM	East Asia & Pacific	Upper middle income	2009						38.4											8.1									0							89		1
American Samoa	ASM	East Asia & Pacific	Upper middle income	2010						34.1											8.199999999999999																90		1
American Samoa	ASM	East Asia & Pacific	Upper middle income	2011						38.4											6.2																91		1
American Samoa	ASM	East Asia & Pacific	Upper middle income	2012						39.7											6.9																92		1
American Samoa	ASM	East Asia & Pacific	Upper middle income	2013						42.9											6.7																94		1
American Samoa	ASM	East Asia & Pacific	Upper middle income	2014						46.8											6.4									0							95		1
American Samoa	ASM	East Asia & Pacific	Upper middle income	2015						46.9											8.199999999999999									0							96		1
American Samoa	ASM	East Asia & Pacific	Upper middle income	2016						40.8											5.7																97		1
American Samoa	ASM	East Asia & Pacific	Upper middle income	2017						34.6											10																98		1
American Samoa	ASM	East Asia & Pacific	Upper middle income	2018						28.6											0									6851.66153							98		1
American Samoa	ASM	East Asia & Pacific	Upper middle income	2019						25.3											2.1									21.69511							98		1
American Samoa	ASM	East Asia & Pacific	Upper middle income	2020																	.22									420.3127							98		1
American Samoa	ASM	East Asia & Pacific	Upper middle income	2021
American Samoa	ASM	East Asia & Pacific	Upper middle income	2022
Antigua and Barbuda	ATG	Latin America & Caribbean	High income	2000	18412.73		44	99.90000000000001			23.1				15.5	9.699999999999999	95				6.1					41	1.9	5.35746			9.199999999999999					.3			1	95		4.7199998	44
Antigua and Barbuda	ATG	Latin America & Caribbean	High income	2001	17280.66		44	100		66.8	22.9				15.1	9.5	97				1.5											9.5236597							1	95		5.4400001
Antigua and Barbuda	ATG	Latin America & Caribbean	High income	2002	17271.92		43				22.7				14.6	9.300000000000001	98				5.9											6.595705							1	95		5.29
Antigua and Barbuda	ATG	Latin America & Caribbean	High income	2003	18125.8		44	99			22.4				14.1	8.9	99				1.4																		1	95		5.5799999
Antigua and Barbuda	ATG	Latin America & Caribbean	High income	2004	18966.47		41	100			22.1				13.5	8.6	97				5.4																		1	95		5.1199999
Antigua and Barbuda	ATG	Latin America & Caribbean	High income	2005	19978.9		40	99.90000000000001			21.6				12.9	8.199999999999999	99	46			8.5					54	1.3	5.84631		262.47703	0					.1			1	95		4.9899998	65
Antigua and Barbuda	ATG	Latin America & Caribbean	High income	2006	22277.17		46	99.90000000000001			21.2				12.3	7.7	99	68			5.6																		1	95		4.6300001
Antigua and Barbuda	ATG	Latin America & Caribbean	High income	2007	24092.57		48	100		47.6	20.7				11.7	7.3	99	78			2.7																		1	95		4.4499998			32.98		17.14	1.79
Antigua and Barbuda	ATG	Latin America & Caribbean	High income	2008	23832.04		50	100		59.2	20.2				11.1	6.8	99	83			1.3									10103.67395		19.100704							1	95		4.1999998					5.27
Antigua and Barbuda	ATG	Latin America & Caribbean	High income	2009	20757.05		45	100		49.7	19.9				10.6	6.3	99	94			4									8.370799999999999									1	95		4.1799998
Antigua and Barbuda	ATG	Latin America & Caribbean	High income	2010	18925.37		44	100		41.4	19.5				10	5.8	98	92			9.1			134		52	.2	5.61192		2284.27596	5.4					.7			1	95		5.3800001	69						65.53846
Antigua and Barbuda	ATG	Latin America & Caribbean	High income	2011	18362.98		43			39.5	19.4				9.5	5.4	99	89			7.7			133						7.01205									0	95	20.2656	5.4400001							52.53846
Antigua and Barbuda	ATG	Latin America & Caribbean	High income	2012	18694.8		44	100		37.7	19.3				9	5.1	98	90			3.8			117						59.91267									0	95	20.37424	5.48							72.07692
Antigua and Barbuda	ATG	Latin America & Caribbean	High income	2013	18301.18		43	100		34.6	19.2				8.5	4.7	99	87			13			1360						1448.86396									0	95	20.13931	5.5100002			46.01				73.230766
Antigua and Barbuda	ATG	Latin America & Caribbean	High income	2014	18708.43		42	100		31.8	19.2				8.1	4.5	99	99			3.7			1358						41.39119									0	95	20.62176	5.8699999			46.87	.43			84.692307
Antigua and Barbuda	ATG	Latin America & Caribbean	High income	2015	19129.79		43	100		37.7	19.2				7.8	4.2	99	84			4.2		.38	158		55	.4	7.84067			0					.6			0	95	20.9863	5.2800002	72		45.09				86.846153
Antigua and Barbuda	ATG	Latin America & Caribbean	High income	2016	19876.07		43			31.1	19.2				7.4	4.1	92	68			3.7			176										28	.1				0	95	21.02776	5.1199999			44.87				80.692307
Antigua and Barbuda	ATG	Latin America & Caribbean	High income	2017	20190.63		42	100		28.8	19.3				7.1	3.9	95	95			1.2			161						0									0	95		4.8699999	72		44.97		27.67		70.769234
Antigua and Barbuda	ATG	Latin America & Caribbean	High income	2018	21267.02					27.7	19.3				6.9	3.8	95	95			6			1201																95		4.8499999			45.17
Antigua and Barbuda	ATG	Latin America & Caribbean	High income	2019	21944.75					31.6	19.4				6.6	3.6	95	80			0			1223		67	.4	9.39804			0					.7				95		4.3800001	72		90.83
Antigua and Barbuda	ATG	Latin America & Caribbean	High income	2020	17290.99	53		99		30.4					6.4	3.5	96	78			2.3									888.7072899999999										95		5.6100001
Antigua and Barbuda	ATG	Latin America & Caribbean	High income	2021	17205.2
Antigua and Barbuda	ATG	Latin America & Caribbean	High income	2022	18151.84
Australia	AUS	East Asia & Pacific	High income	2000	39528.38		7	99.3			15.7				6.2	3.5	90			.03	6.3					2937	12.7	11.7424	24.4		9.9	1.90724				.4		59	0	95		7.5999999	80		100.87	4.58	24.94	8.06
Australia	AUS	East Asia & Pacific	High income	2001	40047.93	33.5	6	99.3		17.9	15.4				6.1	3.5	92			.03	5.9				2.5							1.809065						59	0	95		7.6799998			105.96	4.8	25.73	6.56
Australia	AUS	East Asia & Pacific	High income	2002	41238.69		6	99.3		17.4	15.1				6	3.4	92			.03	6				2.5							1.88781						59	0	95		7.8800001			99.92	4.82	25.72	6.65
Australia	AUS	East Asia & Pacific	High income	2003	41911.22	33.5	6	99.3		16.2	14.9				5.9	3.4	93			.04	5.6				2.5							1.54013						59	0	95		7.8800001			99.86	4.75	26.41	8
Australia	AUS	East Asia & Pacific	High income	2004	43162.73	33.1	5	99.3		16.2	14.8				5.8	3.3	92	85		.04	6.2				2.5							1.3238						59	0	95		8.0900002			102.37	5.05	27.15	9.26
Australia	AUS	East Asia & Pacific	High income	2005	43887.85		5	99.40000000000001		16.6	14.7				5.7	3.2	92	85		.04	6				2.5	3524	11.2	12.08456	21.1		8.300000000000001	1.28421				.3		60	0	95		7.9699998	82		97.63	4.99	27.79	7.38
Australia	AUS	East Asia & Pacific	High income	2006	44384.76		5	99.3		16.3	14.6				5.6	3.1	92	87		.04	6.5				2.5							1.369645						61	0	95		7.98				4.87	28.34	7.94
Australia	AUS	East Asia & Pacific	High income	2007	45492.6		5	99.2		17.1	14.6	2	7.7	0	5.4	3	92	89		.04	6.2				2.5							1.21947						62	0	95		8.0600004			101.59		29.95	8.699999999999999
Australia	AUS	East Asia & Pacific	High income	2008	45707.28	35.4	5	99.09999999999999		18.4	14.6				5.2	2.9	92	80	91	.04	6.5				2.5							1.22355						63	0	95		8.25			102.63		30.06	8.949999999999999
Australia	AUS	East Asia & Pacific	High income	2009	45734.89		5	99.09999999999999		17.9	14.5				5	2.8	92	82	91	.05	6.8				2.5					27.79249		1.2090501						64	0	95		8.5500002		2.3334	107.5	5.27	31.09	10.71
Australia	AUS	East Asia & Pacific	High income	2010	46166.89	34.7	5	99.09999999999999		16.7	14.5				4.8	2.7	92	88	91	.05	6.5			89732	2.5	3908	11.7	12.39061	18.2	69.5412	6.5	1.042635				.2		65	0	95		8.4200001	83		104.02	5.18	33.43	8.68	92.692307
Australia	AUS	East Asia & Pacific	High income	2011	46743.74		6	99.09999999999999		16.1	14.6				4.5	2.6	92	90	91	.05	6.3			72560	2.5					62.1387		1.10044						66	0	95	7.23023	8.54			108.12	5.35	32.88	6.75	94.692307
Australia	AUS	East Asia & Pacific	High income	2012	47659.18		6	99.2		16.1	14.6				4.3	2.5	92	91	91	.05	6.6			60279	2.5					3.8381		1.061295						67	0	95	7.60462	8.6700001			101.43	5.57	32.86	7.47	98.615387
Australia	AUS	East Asia & Pacific	High income	2013	47903.48		6	99		14.6	14.6				4.1	2.4	91	92	91	.05	6.2			144692	2.5					32.73274		1.054015						67	0	95	7.35472	8.75			119.4	5.61	33.53	8.23	97.846153
Australia	AUS	East Asia & Pacific	High income	2014	48423.48	34.4	6	99.8		12.9	14.7		17.9		4	2.4	92	93	91	.04	6.5			54311	2.5					1.22672		1.030475						68	0	95	7.21577	9.8500004			121.11	5.71	34.31	8.33	98.692307
Australia	AUS	East Asia & Pacific	High income	2015	48838.19		6	98.8		11.9	14.9				3.9	2.3	93	93	93	.04	6		.15	17476	2.5	4747	13.2	10.83321	15.7	28.1681	5.2	.98707497				.1		69	0	95	7.18717	10.18	86	2.46651	122.02	5.78	34.89	8.470000000000001	99.692307
Australia	AUS	East Asia & Pacific	High income	2016	49337.69	33.7	6	98.8		10.3	15.1				3.8	2.3	94	94	94	.04	6.5			20994	2.5					16.85549		.93665498		17	.1			70	0	95	7.14179	10.09			124.05	5.86	35.67	8.640000000000001	99.692307
Australia	AUS	East Asia & Pacific	High income	2017	49748.46		6	99.40000000000001		10.1	15.3		22		3.8	2.3	95	93	94	.04	6.7			20123	2.5					47.62044		.82703						71	0	95		10.13	87		125.51	5.95	36.78	8.81	99.692307
Australia	AUS	East Asia & Pacific	High income	2018	50356.29	34.3		98.7		9.4	15.5				3.7	2.3	95	93	95	.04	6.6			20123	2.5				14	100.11856		.88450998						72	0	95		10.07			128.13	6.02	37.6	8.859999999999999
Australia	AUS	East Asia & Pacific	High income	2019	50542.12			98.8		8.699999999999999	15.7				3.7	2.4	95	94	96	.03	6.9			13700	2.5	4978	12.5	10.35829	14	29.43901	4.9					.1		73	0	95		10.23	87		131.39	6.16	38.5	8.970000000000001
Australia	AUS	East Asia & Pacific	High income	2020	49092.13										3.7	2.4	95	94	97	.03	7.3								13.6	54.39708								74	0	95		10.65					41.29
Australia	AUS	East Asia & Pacific	High income	2021	50781.05
Australia	AUS	East Asia & Pacific	High income	2022	52619.14
Austria	AUT	Europe & Central Asia	High income	2000	46682.69	29	6	98.3			17.9				5.5	3.1	81	35			17					1413	19.9	13.27898	52.3		12.5	1.007935				.2	96	100	0	95		9.1999998	66		56.94	4.61	38.49	5.62
Austria	AUT	Europe & Central Asia	High income	2001	47093.64		6	98.3		13.7	17.6				5.4	3.1	84	34			14				2.5							.86030501					97	100	0	95		9.2700005			57.42	4.79	39.62	5.66
Austria	AUT	Europe & Central Asia	High income	2002	47635.49		6	98.40000000000001		13.8	17.4				5.3	3.1	83	39			15				2.5							.79609501					97	100	0	95		9.3900003			58.43	4.86	40.34	5.78
Austria	AUT	Europe & Central Asia	High income	2003	47870.01	29.5	6	98.40000000000001		13.2	17.3				5.2	3	84	46			13				2.5							.61315					97	100	0	95		9.5500002			58.49	4.94	41.17	5.96
Austria	AUT	Europe & Central Asia	High income	2004	48871.1	29.8	5	98.40000000000001		13.7	17.2				5.1	2.9	83	47			13				2.5							.71695501					97	100	0	95		9.71			60.96	5.01	42.1	6.08
Austria	AUT	Europe & Central Asia	High income	2005	49628.58	28.7	6	98.59999999999999		12.8	17.1				4.9	2.8	86	54			13				2.5	3778	17.2	12.77689	43.8	1.35349	9.6	.65666503				.2	97	100	0	95		9.6300001	72		61.79	5.13	43.36	6.15
Austria	AUT	Europe & Central Asia	High income	2006	51077.82	29.6	5	98.59999999999999		11.9	17				4.7	2.8	83	61			12				2.5					.73904		.73770499					98	100	0	95		9.5299997			63.42	5.39	44.68	6.27
Austria	AUT	Europe & Central Asia	High income	2007	52807.7	30.6	5	98.5		11.2	16.9				4.6	2.7	85	56			11				2.5					1.31595		.54054499					98	100	0	95		9.5299997			64.12	5.4	45.53	6.33
Austria	AUT	Europe & Central Asia	High income	2008	53409.28	30.4	5	98.59999999999999		11.3	16.9				4.5	2.6	83	62			10				2.5					1.82956		.69580501					98	100	0	95		9.7299995			65.63	5.45	46.17	6.39
Austria	AUT	Europe & Central Asia	High income	2009	51275.73	31.5	5	98.59999999999999		10.4	16.9				4.5	2.6	83	64			9.1				2.5					1.42771		.60790002					98	100	0	95		10.23			66.73	5.52	47.06	6.51
Austria	AUT	Europe & Central Asia	High income	2010	52095.4	30.3	5	98.5		10.2	16.8				4.3	2.5	86	69			9.1			31	2.5	3124	16.1	12.14415	37.1	.77826	6.8	.68949997				.3	99	100	0	95		10.22	76		67.20999999999999	5.57	48.02	6.63	86
Austria	AUT	Europe & Central Asia	High income	2011	53442.5	30.8	5	98.59999999999999		9.1	16.9				4.2	2.4	89	73			9.199999999999999			7	2.5					.68206		.88919997					99	100	0	95	15.86334	10.03			68.06999999999999	5.61	48.4	6.74	96.153847
Austria	AUT	Europe & Central Asia	High income	2012	53564.92	30.5	5	98.5		8.6	16.9				4	2.4	92	78			8.4			5	2.5					.68982		.93053502					99	100	0	95	14.26124	10.2			68.29000000000001	5.64	48.86	6.85	92.846153
Austria	AUT	Europe & Central Asia	High income	2013	53256.78	30.8	5	98.5		8.1	17				3.9	2.3	95	82			8.4			74	2.5					6.89778		.72554499					99	100	0	95	13.98277	10.29			68.73999999999999	5.67	49.74	6.92	89.53846
Austria	AUT	Europe & Central Asia	High income	2014	53190.42	30.5	5	98.5		7.4	17.1				3.8	2.3	98	87			7.5			94	2.5					.35261		.52232999					99	100	0	95	12.81556	10.37			69.81	5.68	50.36	6.96	91.153847
Austria	AUT	Europe & Central Asia	High income	2015	53197.15	30.5	5	98.5		7.6	17.3				3.7	2.2	93	88			7.5		.32	65	2.5	3642	16	12.14265	31.2	2.28305	5.7	.53315997				.1	99	100	0	95	13.41258	10.37	79		70.14	5.65	51.04	7.03	86.46154
Austria	AUT	Europe & Central Asia	High income	2016	53570.83	30.8	5	98.40000000000001		7.2	17.4				3.6	2.2	87	89			8.1			118	2.5					.6896600000000001		.65031499		39	.1		99	100	0	95	12.1487	10.35			70.18000000000001	5.66	51.23	7.08	87.307693
Austria	AUT	Europe & Central Asia	High income	2017	54390.55	29.7	5	98.40000000000001		6.7	17.6				3.6	2.2	90	84			7.3			130	2.5					3.08902		.7931					99	100	0	95		10.38	81		70.90000000000001	5.68	51.7	7.08	68.307693
Austria	AUT	Europe & Central Asia	High income	2018	55354.63	30.8		98.40000000000001		5.5	17.7				3.6	2.2	85	84			6.1			41	2.5				27.1	75.17007		.96711999					99	100	0	95		10.34			70.89	5.65	52.11	7.14
Austria	AUT	Europe & Central Asia	High income	2019	56303.44	30.2		98.40000000000001		5.2	17.8				3.6	2.3	85	84			6			29	2.5	2808	14.6	11.93493	27.1	130.62034	4.9					.2	99	100	0	95		10.48	82		105.6	5.74	52.73	7.24
Austria	AUT	Europe & Central Asia	High income	2020	52573.95	29.8		98.09999999999999							3.6	2.3	85	84			4.9								26.4	102.08892							99	100	0	95		11.47				5.75	52.93	7.24
Austria	AUT	Europe & Central Asia	High income	2021	54362.19
Austria	AUT	Europe & Central Asia	High income	2022	56525.86
Azerbaijan	AZE	Europe & Central Asia	Upper middle income	2000	4202.02		47	80.7			38.7	24.2	6.2	9	74.40000000000001	34.3	76			.14	80	8.16816				1622	3.1	.61103	28.7		8.199999999999999					1.3	58	19	0	70		2.95	44		86.61	2.75	35.74	2.92
Azerbaijan	AZE	Europe & Central Asia	Upper middle income	2001	4429.6	36.5	44	88	17.8	26.4	38.6	18	4.4	3.2	69.3	32.8	77	65		.14	75	5.59041			17												60	20	0	74		2.76			85.51000000000001	2.75	35.48	2.61
Azerbaijan	AZE	Europe & Central Asia	Upper middle income	2002	4802.08	25.3	43	94		26.2	38.5				64.3	31.3	76	67		.13	78	2.6527			13.4												61	21	0	77		2.73		6.97322	83.52	2.81	35.62	2.75
Azerbaijan	AZE	Europe & Central Asia	Upper middle income	2003	5242.49	26.8	44	95.8		27.7	38.4				59.7	29.8	77	66		.12	57	2.49594			10.4												63	21	0	80		2.73		6.99131	82.92	2.72	35.51	2.2
Azerbaijan	AZE	Europe & Central Asia	Upper middle income	2004	5672.81	26.6	39	95.90000000000001			38.3				55.6	28.3	77	67		.11	80	1.98636			7.4												65	22	0	83		2.6700001		7.6283	81.92	2.75	35.57	2.05
Azerbaijan	AZE	Europe & Central Asia	Upper middle income	2005	7174.54	26.6	42	94.40000000000001		33.3	38				51.9	26.8	75	67		.11	88	1.23225			4.8	2015	4.5	.7892400000000001	27.6		13.9					1	67	23	0	85		2.26	39	8.12186	82.42	2.8	35.82	2.04
Azerbaijan	AZE	Europe & Central Asia	Upper middle income	2006	9528.120000000001		35	88.59999999999999	21.5		37.5	26.5	13.9	6.8	48.6	25.5	78	68		.1	83	.71035			2.8								.1				69	24	0	87		2.0699999			82.58	2.82	35.65	1.94
Azerbaijan	AZE	Europe & Central Asia	Upper middle income	2007	11798.4		34	93		46	36.8				45.5	24.1	79	75		.1	79	.53823			2.5												71	24	0	89		1.99			82.34	2.89	37.12	1.84
Azerbaijan	AZE	Europe & Central Asia	Upper middle income	2008	12878.9		32	98		50.2	36.3				42.7	22.8	81	79		.09	108	.35485			2.5												73	24	0	91		1.9400001			81.61	2.82	36.84	1.7
Azerbaijan	AZE	Europe & Central Asia	Upper middle income	2009	13860.63		32	99.8		49.5	35.8				39.9	21.6	81	83		.08	133	.38001			2.5												75	25	0	92		2.6099999			81.08	2.75	36.75	1.85
Azerbaijan	AZE	Europe & Central Asia	Upper middle income	2010	14403		31	99.40000000000001		60	35.5				37.3	20.3	81	89		.08	104	.24068		1080371	2.5	2271	4.6	.79652	26.2		11.4	2.28912				1	77	25	0	93		2.49	53		73.51000000000001	2.73	36.63	2.03	53.23077
Azerbaijan	AZE	Europe & Central Asia	Upper middle income	2011	13999.84		30	97.2		56.7	35.3	16.4	10.4	6.6	34.9	18.8	87	92		.07	125	.01901		1087125	2.5												79	25	0	94	21.52991	2.45			69.59	2.63	34.38	1.81	79.46154
Azerbaijan	AZE	Europe & Central Asia	Upper middle income	2012	14116.13		29	99.8		53.3	35.2				32.5	17.3	89	95		.07	86	.01408		1010915	2.5							2.1871951					80	25	0	95	22.16572	2.96			68	2.66	34.9	1.8
Azerbaijan	AZE	Europe & Central Asia	Upper middle income	2013	14747.14		28	99.90000000000001		47.2	35.2	17.8	14.1	3.2	30.3	16	93	98		.06	78	0		345496	2.5							2.3603401					82	25	0	95	20.8236	3.04			66.42	2.61	34.56	2.08	84.307693
Azerbaijan	AZE	Europe & Central Asia	Upper middle income	2014	14966.79		28	99.90000000000001		52.9	35.2				28.2	14.7	94	98	64	.06	76	0		1678318	2.5							2.48646					83	25	0	95	19.64597	3.3800001			64.34	2.74	34.46	2	84.307693
Azerbaijan	AZE	Europe & Central Asia	Upper middle income	2015	14941.15		27	99.8		52.4	35.2				26.3	13.5	96	98	94	.06	71	0	.27	1699962	2.5	2631	4.1	.45827	25.2		10.3	2.342165				.9	85	25	0	95	20.19199	4.1100001	61				33.73
Azerbaijan	AZE	Europe & Central Asia	Upper middle income	2016	14315.38		26	99.8		52.8	35.1				24.5	12.5	97	98	97	.05	66	0		1719031	2.5							2.1377151		55	1.1		86	24	0	95	20.99197	4.04					33.06
Azerbaijan	AZE	Europe & Central Asia	Upper middle income	2017	14184.79		26	99.8		45	35.1				22.8	11.7	95	97	96	.05	66	0		1655112	2.5					0		2.0430801					86	23	0	95		3.74	63				32.37
Azerbaijan	AZE	Europe & Central Asia	Upper middle income	2018	14269.47			99.39		43.5	35.1				21.5	10.9	95	96	95	.05	63	0		1655112	2.5				24.2			2.203145					87	22	0	95		3.5599999					32.65
Azerbaijan	AZE	Europe & Central Asia	Upper middle income	2019	14501.14			99.90000000000001		48.1	35				20.4	10.4	94	97	95	.04	60	0		686000	2.5	2942	4.1	.98201	24.2		6.7					.9	88	21	0	95		4.0700002	65				31.68
Azerbaijan	AZE	Europe & Central Asia	Upper middle income	2020	13761.01			99.90000000000001		42.2					19.4	9.800000000000001	79	79	79	.04	58	0							24								88			95		4.6100001
Azerbaijan	AZE	Europe & Central Asia	Upper middle income	2021	14000.22
Azerbaijan	AZE	Europe & Central Asia	Upper middle income	2022	14159.2
Burundi	BDI	Sub-Saharan Africa	Low income	2000	762.145		1010	25.2			45	64	1.5	8.1	154.5	36.6	80			1.58	290	477.77075				1418	11.7	8.87163	24		30.3					3.3			3	5		6.1799998	17
Burundi	BDI	Sub-Saharan Africa	Low income	2001	752.266		956				44.6				149.4	36	81			1.41	270	468.93777																	3	5		6.4000001
Burundi	BDI	Sub-Saharan Africa	Low income	2002	747.5410000000001		925		17.3		44.2				143.8	35.4	81			1.27	250	430.5758																	3	5		6.4699998
Burundi	BDI	Sub-Saharan Africa	Low income	2003	748.139		890				43.6				138.1	34.8	82			1.12	230	383.65034																	3	5		6.3099999
Burundi	BDI	Sub-Saharan Africa	Low income	2004	753.704		844			93.3	43.1				131.9	34.1	83			.99	211	331.54549																	3	5		7.6999998				.02	.28	.1
Burundi	BDI	Sub-Saharan Africa	Low income	2005	783.0599999999999		814	31.8		73.5	42.5	57.7		9	124.9	33.2	87			.86	195	292.63596				1346	8.9	8.61622	19.8		29.9					2.4			3	5		8.4200001	25
Burundi	BDI	Sub-Saharan Africa	Low income	2006	801.4109999999999	33.4	785			72.3	42				117.6	32.3	92			.8	181	261.97888																	3	5		9.9399996		12.45675
Burundi	BDI	Sub-Saharan Africa	Low income	2007	804.928		756				41.4				110.5	31.3	99			.72	169	223.52283																	3	5		10.58
Burundi	BDI	Sub-Saharan Africa	Low income	2008	817.097		733			50.4	40.9				103.6	30.2	92			.65	160	197.28249																	3	5		9.2399998
Burundi	BDI	Sub-Saharan Africa	Low income	2009	821.152		698				40.5				97.09999999999999	29.2	94			.61	152	174.82785																	3	5		10.35
Burundi	BDI	Sub-Saharan Africa	Low income	2010	836.463		665	60.3			40.2	57.6	2.9	6	91	28.2	96			.52	144	169.3152		4018578		1397	7.6	7.86851	16.6		33.2					4.3			3	5		11.28	36		6.89	0	.48	.03
Burundi	BDI	Sub-Saharan Africa	Low income	2011	844.029		635		32.8	84.5	40.2				85.5	27.1	96		14	.46	138	164.90445		4076023															3	5	34.46239	10.07			6.67	0	.4	.03	15.384615
Burundi	BDI	Sub-Saharan Africa	Low income	2012	855.054		608	78.40000000000001		74.8	40.4				80.3	26.1	96		96	.42	133	164.60862		4101923															3	5	36.10862	8.5299997			7.03		.54	0	38.692307
Burundi	BDI	Sub-Saharan Africa	Low income	2013	870.183	38.6	591				40.7				75.5	25.2	96	51	96	.37	128	170.30415		5142500								5.4867449							3	5	36.90617	8.54		3.28793	6.93	0	.58		36.384617
Burundi	BDI	Sub-Saharan Africa	Low income	2014	880.664		576			63.8	41.2				71.3	24.4	95	60	95	.33	126	176.21698		5332369								5.7666202							3	5	35.49908	7.21			6.95		.62		61.615383
Burundi	BDI	Sub-Saharan Africa	Low income	2015	821.668		568			58.2	41.8				67.59999999999999	23.6	94	65	94	.29	122	194.27287	2.59	5601304		1494	6.4	7.15696	13.9	462.79494	34.4	4.5669398				3.6			3	5	35.94802	6.29	40		6.66		.5		56.307693
Burundi	BDI	Sub-Saharan Africa	Low income	2016	791.413		558				42.4	55.9	1.4	5.1	64.40000000000001	23	94	72	94	.24	118	228.89946		5898120						303.96725		6.08954		100	65.40000000000001				3	5	36.80517	7.1700001							61.923077
Burundi	BDI	Sub-Saharan Africa	Low income	2017	770.707		548	85.09999999999999	39.6		43				61.5	22.4	91	75	91	.21	114	250.05731		5340398						529.78408			3.5						3	5		7.2800002	42		8.529999999999999		1		24.923077
Burundi	BDI	Sub-Saharan Africa	Low income	2018	760.306						43.6	56.6	1.8	4.8	59	21.8	90	77	90	.18	111	288.4431	.62	5484235					12.2	902.40481									3	5		7.4000001			8.19	.01	.97	.11
Burundi	BDI	Sub-Saharan Africa	Low income	2019	751.7619999999999						44.2	54	2.8	4.8	56.6	21.3	93	80	93	.16	107	297.13569		3418124		1655	6.2	7.45312	12.2		35.5					3.2			3	5		6.54	44		6.63
Burundi	BDI	Sub-Saharan Africa	Low income	2020	722.275										54.4	20.9	93	83	93	.15	103	294.86869	1.35						11.8										3	5		6.5			6.49		.72
Burundi	BDI	Sub-Saharan Africa	Low income	2021	712.696
Burundi	BDI	Sub-Saharan Africa	Low income	2022	720.938
Belgium	BEL	Europe & Central Asia	High income	2000	43227.86	33.1	8				16				5.8	3	95				14					1608	22	12.48333	33.4		16.7	2.07184				.5	99	74	0	95		8	76			7.45	28.2	10.43
Belgium	BEL	Europe & Central Asia	High income	2001	43599.67		8			11.8	15.6				5.6	2.8	95				15				2.5							2.7490251					99	74	0	95		8.1499996				7.44	28.4	10.6
Belgium	BEL	Europe & Central Asia	High income	2002	44144.67		7			10.9	15.3				5.4	2.8	95				13				2.5							3.0894949					99	74	0	95		8.3199997				7.41	28.5	10.8
Belgium	BEL	Europe & Central Asia	High income	2003	44404.25	28.1	7			10.5	15.1				5.2	2.7	95				12				2.5							2.216145					99	74	0	95		9.1599998				7.37	28.45	10.94
Belgium	BEL	Europe & Central Asia	High income	2004	45810.47	30.5	7			10.5	14.9				5.1	2.7	95				12				2.5							2.56092					99	75	0	95		9.3299999			91.81	7.36	28.52	11.09
Belgium	BEL	Europe & Central Asia	High income	2005	46652.43	29.3	7			10.5	14.8				4.9	2.6	97				12				2.5	1777	20.7	13.12396	30.5		10.9	2.10268				.5	99	76	0	95		9.2200003	79		94.05	7.3	28.52	11.27
Belgium	BEL	Europe & Central Asia	High income	2006	47544.55	28.1	7			10.5	14.8				4.8	2.6	98	78			11				2.5							2.089715					99	76	0	95		9.1300001			95.31999999999999	7.3	28.66	11.4
Belgium	BEL	Europe & Central Asia	High income	2007	48952.13	29.2	7			10.5	14.7				4.7	2.5	98	78			10				2.5							1.97926					99	77	0	95		9.1400003			96.54000000000001	7.18	28.86	11.5
Belgium	BEL	Europe & Central Asia	High income	2008	48791.58	28.4	7			10.3	14.6				4.6	2.5	99	81			10				2.5							1.894035					99	78	0	95		9.6000004			97.55	7.11	29.02	11.69
Belgium	BEL	Europe & Central Asia	High income	2009	47422.22	28.6	6			10.3	14.6				4.5	2.4	98	83			9.699999999999999				2.5							1.74694					99	79	0	95		10.32		11.44744	98.81999999999999	7.05	29.08	11.46
Belgium	BEL	Europe & Central Asia	High income	2010	48389.92	28.4	6			9.6	14.5				4.4	2.3	98	83			11			1	2.5	1757	20.5	11.39069	28		8.1	1.73651				.6	99	80	0	95		10.2	82		100.93	7.02	29.09	11.55	74.230766
Belgium	BEL	Europe & Central Asia	High income	2011	48490.85	28.1	6			9.4	14.6				4.4	2.3	98	83			10			1	2.5							1.948375					100	81	0	95	16.27934	10.36			103.9	7.06	29.22	11.66	74
Belgium	BEL	Europe & Central Asia	High income	2012	48517.35	27.5	6			8.800000000000001	14.7				4.3	2.3	99	85	93		9.4			6	2.5							1.85806					100	82	0	95	14.73244	10.48			106.26	7.1	29.39	11.75	82.230766
Belgium	BEL	Europe & Central Asia	High income	2013	48468.5	27.7	6			7.3	14.7				4.2	2.3	99	85	93		9.300000000000001			154	2.5							1.8397					100	83	0	95	14.12232	10.55			109.08	7.14	29.59	11.91	80.615387
Belgium	BEL	Europe & Central Asia	High income	2014	49044.84	28.1	6			6.9	14.9	1.6	3.9	.4	4.1	2.3	99	85	93		9.1			109	2.5							1.87958					100	84	0	95	12.82102	10.58			111.91	7.23	29.72	12.04	82.153847
Belgium	BEL	Europe & Central Asia	High income	2015	49794.66	27.7	5			6.6	15.1				4.1	2.3	99	85	94		9.5		.18	9	2.5	1620	18.6	11.80149	25.7		6.7					.4	100	84	0	95	13.66228	10.77	84		118.08	7.35	30.14	12.09	82.230766
Belgium	BEL	Europe & Central Asia	High income	2016	50096.29	27.6	5			6.2	15.4				4.1	2.3	98	85	94		10			20	2.5									39	.3		100	85	0	95	12.67862	10.76			119.78	7.47	30.68	12.22	82.230766
Belgium	BEL	Europe & Central Asia	High income	2017	50726.55	27.4	5			5.9	15.7				4.1	2.3	98	85	94		9.199999999999999			12	2.5												100	86	0	95		10.75	85		118.66	7.46	30.71	12.33	82.92308
Belgium	BEL	Europe & Central Asia	High income	2018	51421.11	27.2				5.5	15.9				4.2	2.4	98	85	94		9.1			1	2.5				23.9								100	87	0	95		10.79			117.36	7.5	31.15	12.44
Belgium	BEL	Europe & Central Asia	High income	2019	52078.71	27.2				5.1	16.2				4.2	2.4	98	85	94		8.9			22	2.5	1654	18.3	10.79539	23.9		5.8					.4	100	88	0	95		10.66	86		197.47	7.54	31.5	12.61
Belgium	BEL	Europe & Central Asia	High income	2020	48522.68	26									4.2	2.4	97	85	94		7.7								23.4								100	89	0	95		11.06			200.84	11	60.79	19.8
Belgium	BEL	Europe & Central Asia	High income	2021	51171.73
Belgium	BEL	Europe & Central Asia	High income	2022	52571.87
Benin	BEN	Sub-Saharan Africa	Lower middle income	2000	2478.22		520				61.6				136.8	39	78			1.05	86	423.34268				1429	8.800000000000001	2.36661	16.7		28.4					3.1			67	5		3.0999999	23
Benin	BEN	Sub-Saharan Africa	Lower middle income	2001	2532.63		516	65.5	17.1	87.09999999999999	61.4	36.2	3.1	9	133.7	38.3	76			1.01	83	432.80171			17.2														67	5		3.25
Benin	BEN	Sub-Saharan Africa	Lower middle income	2002	2570.79		511			87	61.3				130.5	37.6	75			.97	80	448.66231			15.5														66	5		3.04
Benin	BEN	Sub-Saharan Africa	Lower middle income	2003	2579.7	38.6	510				61.2				127.4	36.8	73			.92	78	460.23698			13.7														65	5		3.04		11.10617
Benin	BEN	Sub-Saharan Africa	Lower middle income	2004	2614.21		505			114	61				124.4	36.2	72			.89	75	479.13349			13.2														64	5		3.0799999			7.47	.01	.4	.01
Benin	BEN	Sub-Saharan Africa	Lower middle income	2005	2581.64		500			112.3	60.8				121.5	35.8	70			.84	73	486.09504			12	1732	8.699999999999999	2.21076	13.4	0	28.9					3			63	5		2.9300001	24
Benin	BEN	Sub-Saharan Africa	Lower middle income	2006	2606.82		493	74	17.5	115	60.6				118.8	35.3	74			.8100000000000001	71	485.58646			11					0									63	5		2.97
Benin	BEN	Sub-Saharan Africa	Lower middle income	2007	2685.13		486			103	60.4				116.2	35	82			.78	69	482.00405			10.1					0									62	5		2.8900001
Benin	BEN	Sub-Saharan Africa	Lower middle income	2008	2738.19		480				60.1	37.4	1.5	5	113.7	34.6	75			.6899999999999999	69	467.39436			9					0									61	5		2.7			8.199999999999999	.04	.62	.02
Benin	BEN	Sub-Saharan Africa	Lower middle income	2009	2724.09		471			98	59.8				111.3	34.3	79			.6	69	442.7175			9.1					0									60	5		2.8299999
Benin	BEN	Sub-Saharan Africa	Lower middle income	2010	2704.71		464			93.90000000000001	59.5				109	33.9	76			.5600000000000001	68	416.37811		7239210	8.5	1989	8.4	2.27426	10.7	11819.75858	28.2					2.9			59	5		3	35		4.52		.5600000000000001	.02	57
Benin	BEN	Sub-Saharan Africa	Lower middle income	2011	2707.87	43.4	458			97.8	59.2				106.7	33.5	75		36	.52	67	387.12009		7706956	8.300000000000001					1366.84638									59	5	38.67926	3.0999999		6.67301	4.25		.58	.02	45.76923
Benin	BEN	Sub-Saharan Africa	Lower middle income	2012	2759.85		450	80.90000000000001	22.4	94.3	59				104.4	33.1	80		67	.47	66	365.442		6277773	7.9					480.94856									58	5	36.0453	3.4100001			6.8				43.153847
Benin	BEN	Sub-Saharan Africa	Lower middle income	2013	2876.9		441			106.4	58.8				102.1	32.7	77		70	.45	64	359.51664		6618720	7.6					54.16261									57	5	37.91058	2.8599999			5.82
Benin	BEN	Sub-Saharan Africa	Lower middle income	2014	2975.85		432	77.2	25.9	94	58.6	34	1.7	4.5	99.8	32.3	74		69	.43	61	364.24591		4358046	7.5					48.21695									56	5	34.94788	2.6700001							43.53846
Benin	BEN	Sub-Saharan Africa	Lower middle income	2015	2945.97	47.8	421			108.1	58.5				97.59999999999999	31.9	74		72	.39	60	386.13546	5.55	7029345	7.3	2226	8.1	2.5975	8.6	222.58164	27.3					2.9			55	5	42.849	2.6800001	37	5.53896
Benin	BEN	Sub-Saharan Africa	Lower middle income	2016	2961.44		408			108	58.4				95.40000000000001	31.5	76		73	.34	59	418.49429		6938376	7.3					1014.688				119	59.7				55	5	42.16744	2.47			7.6	.01	.48	.01	28
Benin	BEN	Sub-Saharan Africa	Lower middle income	2017	3044.52		397				58.3				93.2	31.1	76		73	.31	58	422.17825		5909521	7.2					624.89154									54	5		2.5999999	38			.07			30.461538
Benin	BEN	Sub-Saharan Africa	Lower middle income	2018	3159.37	37.8		78.09999999999999	28		58.2	32.2	1.9	5	90.90000000000001	30.6	76		73	.28	56	409.78465	2.51	5685180	7.3				7.2	1762.48627			4.5						53	5		2.48			3.89	.01	.79	.27
Benin	BEN	Sub-Saharan Africa	Lower middle income	2019	3283.84						58.1				88.40000000000001	30.2	76		73	.23	55	401.29984		6070676	7.6	2469	7.8	2.22808	7.2	3116.43422	26.8					2.6			52	5		2.3199999	38		3.03		.65
Benin	BEN	Sub-Saharan Africa	Lower middle income	2020	3316.95										85.90000000000001	29.7	72		68	.19	55	388.30695	2.87						6.9	539.82938									52	5		2.5899999
Benin	BEN	Sub-Saharan Africa	Lower middle income	2021	3404.12
Benin	BEN	Sub-Saharan Africa	Lower middle income	2022	3527.41
Burkina Faso	BFA	Sub-Saharan Africa	Low income	2000	1296.75		516				58.8				178.9	40.7	45			1.2	70	603.21102				2210	8.6	7.79222	29.8		27.6					3.5			73	5		2.95	19
Burkina Faso	BFA	Sub-Saharan Africa	Low income	2001	1343.54		501				58.7				174.9	39.9	62			1.08	69	601.9377500000001			22.6														72	5		2.8900001
Burkina Faso	BFA	Sub-Saharan Africa	Low income	2002	1362.28		486			119.2	58.6				170.4	39.2	69			.97	67	595.85205			20.5														70	5		2.97
Burkina Faso	BFA	Sub-Saharan Africa	Low income	2003	1426.62	43.3	471	37.8	25.8		58.5				165.3	38.3	79			.88	66	585.12327			18.6														68	5		3.1400001		8.455080000000001
Burkina Faso	BFA	Sub-Saharan Africa	Low income	2004	1447.5		454				58.4				159.5	37.2	79			.8	65	562.41129			18.1														66	5		4.2199998			5.03	.05	.54	.17
Burkina Faso	BFA	Sub-Saharan Africa	Low income	2005	1527.02		437				58.2				153.1	36	82			.72	64	533.8450800000001			17.5	2319	8	8.624739999999999	24.7	35.15864	29.2					3.2			64	5		3.95	26
Burkina Faso	BFA	Sub-Saharan Africa	Low income	2006	1574.73		422	53.5		127.5	58				146.3	34.8	86			.65	63	518.07371			17.1					138.87575									62	5		4.5100002
Burkina Faso	BFA	Sub-Saharan Africa	Low income	2007	1590.83		410				57.9				139.5	33.7	89			.58	62	526.3095499999999			16					945.81733									61	5		5.23
Burkina Faso	BFA	Sub-Saharan Africa	Low income	2008	1632.95		401			136	57.7				132.9	32.7	93			.53	61	555.74349			15.4					71.27745									59	5		4.6500001			3.71		.32	.05
Burkina Faso	BFA	Sub-Saharan Africa	Low income	2009	1631.19	39.8	393			130.1	57.5	35.1		11.3	126.9	31.9	92			.47	60	571.97087			14.3					1236.74693									57	5		5.0799999		3.52213	4.05		.45	.11
Burkina Faso	BFA	Sub-Saharan Africa	Low income	2010	1716.36		385	65.90000000000001			57.3	34.7	2.8	15.5	121.5	31.2	91			.42	58	571.28917		17860380	13.7	2622	8	8.244009999999999	20.5	185.7418	30.2					2.9			56	6		5.2399998	33		5.54	.02	.46	.12
Burkina Faso	BFA	Sub-Saharan Africa	Low income	2011	1775.78		377		39.9		57.1	34.6	.7	10.4	116.9	30.5	91			.38	57	557.0880100000001		19099726	13.1					66.43666									54	6	51.6618	4.6500001			4.56		.39	.14
Burkina Faso	BFA	Sub-Saharan Africa	Low income	2012	1834.54		369				56.9	32.8	.6	10.7	112.5	29.9	90			.35	55	534.15252		19229686	12.7					50.37187									52	7	49.53433	4.5999999			6.31	.02	.48	.12	42.076923
Burkina Faso	BFA	Sub-Saharan Africa	Low income	2013	1883.8		362			132	56.8	31.3	.8	8.1	108.3	29.3	88			.33	54	487.19908		15740567	12.2					24.23396									51	7	45.23882	5.5599999			4.56		.47	.12	63.846153
Burkina Faso	BFA	Sub-Saharan Africa	Low income	2014	1907.95	35.3	353		39.9	129	56.6	29	1.1	8.5	104.5	28.8	91	17	91	.29	54	448.0787		14959678	12					74.54537000000001									49	8	46.55883	5		3.12957	4.61		.49	.12	50.076923
Burkina Faso	BFA	Sub-Saharan Africa	Low income	2015	1925.33		343	79.8		137	56.3	30.1	.9	10.2	100.9	28.2	91	50	91	.15	52	423.61695	4.29	11658638	12	3020	8	10.68574	17	129.83392	30.4					3.4			48	8	58.50057	5.1300001	39		6.7		.66	.14
Burkina Faso	BFA	Sub-Saharan Africa	Low income	2016	1981.43		331		46.4	132.3	56.1	26.8	1.2	7.5	97.5	27.7	91	59	91	.13	51	382.63151		12492287	12.3					200.02735				93	49.6				46	9	55.95679	5.9499998			6.59		.65	.13
Burkina Faso	BFA	Sub-Saharan Africa	Low income	2017	2044.39		320		46.2		55.9	21.1	1.7	8.6	94.09999999999999	27.3	91	65	91	.12	49	369.67023		6531262	12.4					173.80167									45	9		6.0599999	42		8.83	.04	.85	.15	44.76923
Burkina Faso	BFA	Sub-Saharan Africa	Low income	2018	2120.33	47.3			56.4	127.3	55.6	24.9	1	8.4	90.8	26.7	91	71	91	.11	48	369.20799	1.92	10152760	12.7				14.9	122.54447									43	9		4.9499998				.05	.85	.12
Burkina Faso	BFA	Sub-Saharan Africa	Low income	2019	2178.32				56.6	123.7	55.3	23.8	1.6	8.1	87.8	26.2	91	71	91	.1	47	366.08148		3652080	14.4	3292	7.5	11.04617	14.9	0	31					3.1			41	10		5.3800001	43		9.27	.03	.9399999999999999	.15
Burkina Faso	BFA	Sub-Saharan Africa	Low income	2020	2157.62				52.6						85	25.8	91	71	91	.1	46	389.92401	1.66						14.3										40	11		6.7199998
Burkina Faso	BFA	Sub-Saharan Africa	Low income	2021	2236.43
Burkina Faso	BFA	Sub-Saharan Africa	Low income	2022	2295.2
Bangladesh	BGD	South Asia	Lower middle income	2000	2013.57	33.4	434	12.1	60.2		46.8	51.1	.9	12.5	86	44	82				221	6.87926				17902	6	.00416	57.6		10.8					.3	55	18	17	8		2.1099999	24	14.84626
Bangladesh	BGD	South Asia	Lower middle income	2001	2071.46		423	12		146	46.6	53.2	.9	12.7	81.09999999999999	42.2	85				221	6.87925			15.9												55	19	16	8		2.0999999					2.5
Bangladesh	BGD	South Asia	Lower middle income	2002	2132.64		410			137.1	46.5	51.4	1	12.4	76.5	40.4	83				221	6.87922			15.1												55	20	15	8		2.3				.14		.58
Bangladesh	BGD	South Asia	Lower middle income	2003	2217.11		395	13.9			46.4	47.8	1	12.5	72.3	38.8	87				221	6.87926			14.9												55	21	14	9		2.3499999			2.75		2.71
Bangladesh	BGD	South Asia	Lower middle income	2004	2314.84		372	13.2	64.5		46.3	50.5	.9	14.6	68.3	37.3	99				221	6.87922			14.4												55	22	13	9		2.3800001				.14	2.81
Bangladesh	BGD	South Asia	Lower middle income	2005	2424.46	33.2	343			126.2	46.1	45.9	1	11.8	64.59999999999999	35.9	93				221	6.87924			14.2	23949	4.9	0	50.3	0	17.6					.3	55	23	12	9		2.45	26	12.3372	2.84	.17	3.08
Bangladesh	BGD	South Asia	Lower middle income	2006	2555.89		315	20.1		122.6	45.9	45.1	.8	11.9	61	34.5	94				221	4.52306			13.8					0							55	24	11	10		2.52			2.84		3.17
Bangladesh	BGD	South Asia	Lower middle income	2007	2689.31		297	18	65.40000000000001	140.2	45.6	43.2	1.1	17.5	57.8	33.1	94				221	8.274760000000001			13.9					6339.80891							55	25	10	10		2.5999999			1.63	.14	3.29
Bangladesh	BGD	South Asia	Lower middle income	2008	2805.31		280			115.6	45.3				54.7	31.8	96				221	7.80066			13.6					0							55	26	9	11		2.54			1.62	.23	3.42	.55
Bangladesh	BGD	South Asia	Lower middle income	2009	2921.6		269			128	45				51.8	30.6	97				221	5.1368			14.7					0							55	27	8	12		2.6199999			1.71	.26	3.54	.57
Bangladesh	BGD	South Asia	Lower middle income	2010	3063.12	32.1	258	26.5		118.3	44.7				49.1	29.4	94				221	4.3675		102279713	15.2	25442	4.4	0	44	0	16.9					.3	55	28	7	13		2.74	37	14.22404	1.83	.29	3.64	.83	67.53846
Bangladesh	BGD	South Asia	Lower middle income	2011	3224.92		248	31.7	69.7	112.4	44.5	41.3	1.9	15.7	46.7	28.2	96				221	3.95182		103328969	15.7					0							55	29	6	14	54.1744	2.8299999			1.93	.32	3.84	.62	59.923077
Bangladesh	BGD	South Asia	Lower middle income	2012	3387.44		238			117	44.2				44.4	27.1	94	41			221	2.17858		99041038	15.5					0							55	31	5	15	60.54228	2.8199999			2.07	.32	4	.61	67.07692
Bangladesh	BGD	South Asia	Lower middle income	2013	3550.66		227	36.5	78.3	113.5	43.9	38.7	2.6	18.1	42.2	25.9	96	82			221	1.92336		80102840	15.1					0							56	32	4	16	61.09848	2.75			2.1	.4	4.22		77.307693
Bangladesh	BGD	South Asia	Lower middle income	2014	3731.97		214	42.1	72.59999999999999	103.1	43.6	36.2	1.6	14.4	40.1	24.8	97	89			221	3.98874		49867142	14.2					0							56	33	4	17	68.24019	2.73			2.56	.41	4.89	.79	81.615387
Bangladesh	BGD	South Asia	Lower middle income	2015	3943.01		200			111.8	43.3				38.1	23.6	98	90	48		221	2.70666	1.38	49839493	14	24428	3.4	.00831	38.9	2470.88639	15.8		3.5			.3	56	34	3	18	64.01758	2.72	45		2.75	.42	4.86	.78	84.769234
Bangladesh	BGD	South Asia	Lower middle income	2016	4181.1	32.4	186	49.8		108	43.1				36.1	22.4	98	92	97		221	1.86145		47484224	13.3					2837.03522				103	11.9		57	35	2	19	62.79016	2.8599999		24.42483	2.64	.44	4.97		75.615387
Bangladesh	BGD	South Asia	Lower middle income	2017	4450.31		173	67.8		82.7	42.8				34.2	20.9	98	93	99		221	1.94112		56339394	12.5					7594.04587							57	36	1	21		2.78	48		3.16	.51	5.43	1.61	77.769234
Bangladesh	BGD	South Asia	Lower middle income	2018	4756.74			52.7	70.3	74	42.5	30.9	2.2	8.4	32.4	19.7	98	93	99		221	.71441		56339394	10.8				35.2	22.26379							58	37	0	22		2.72			3.96	.6	5.81	1.81
Bangladesh	BGD	South Asia	Lower middle income	2019	5113.78			59	77.40000000000001	74	42.2	28	2.4	9.800000000000001	30.7	18.5	98	93	99		221	1.20931		56339394	9.699999999999999	32423	3.7	0	35.2	0	15.3					.3	58	38	0	23		2.6199999	51		3.92	.59	6.37
Bangladesh	BGD	South Asia	Lower middle income	2020	5012.94										29.1	17.5	98	93	99		218	.42605							34.7	0							59	39	0	25		2.6300001			4.89	.6899999999999999	6.67
Bangladesh	BGD	South Asia	Lower middle income	2021	5246.1
Bangladesh	BGD	South Asia	Lower middle income	2022	5677.52
Bulgaria	BGR	Europe & Central Asia	Upper middle income	2000	10259.48		19	99.8			27.9				17.5	7.9	93	83			52					2172	18.2	11.83625	47.5		13	4.1972599				1	90	51	0			5.8299999	67	8.813879999999999	44.52	8.48	34.42
Bulgaria	BGR	Europe & Central Asia	Upper middle income	2001	10999.89		18	98.90000000000001		42.8	27.7				16.7	7.6	94	85			61				4							3.9463501					90	51	0			6.8600001		7.28048	41.97	8.17	34.28
Bulgaria	BGR	Europe & Central Asia	Upper middle income	2002	11722.01		17	99.2		40.9	27.7				15.9	7.3	93	79			53				4.2							3.29125					91	51	0			7.0799999			40.61	7.81	35.2
Bulgaria	BGR	Europe & Central Asia	Upper middle income	2003	12396.26		16	99.2		39.8	27.7				15.1	6.9	96	89			52				4.5							3.2158899					91	51	0			7.1999998			42.42	8.300000000000001	36.04
Bulgaria	BGR	Europe & Central Asia	Upper middle income	2004	13263.2		16	99.40000000000001		41.1	27.6	8.800000000000001	13.6	3.2	14.2	6.4	95	91			49				4.9							3.1975651					92	50	0			6.8899999			42.85	8.4	35.39
Bulgaria	BGR	Europe & Central Asia	Upper middle income	2005	14289.87		15	99.40000000000001		39.3	27.5				13.3	6	96	92			52				4.9	1954	13.2	11.41852	45	89.82024	12.8	2.623745				1.1	92	50	0			6.8899999	63	10.33527	45.13	8.48	36.65
Bulgaria	BGR	Europe & Central Asia	Upper middle income	2006	15340.31	35.7	14	99.40000000000001		41.2	27.3				12.4	5.6	95	93			51				5.1					7.12305		2.466455					93	50	0			6.5300002			45.9	8.57	36.81
Bulgaria	BGR	Europe & Central Asia	Upper middle income	2007	16429.73	36.1	13	99.59999999999999		42.1	26.9	9.199999999999999	6.9	4.7	11.8	5.3	95	94			47				4.6					7.31653		2.3731351					93	50	0			6.1599998			47.05	8.529999999999999	36.8
Bulgaria	BGR	Europe & Central Asia	Upper middle income	2008	17506.78	33.6	13	99.59999999999999		44.2	26.6				11.4	5.2	95	94			49				4.5					6.79677		2.3225751					94	50	0			6.29			47.38	8.390000000000001	36.49
Bulgaria	BGR	Europe & Central Asia	Upper middle income	2009	17011.77	33.8	12	99.59999999999999		47.5	26.3				11.1	5.2	94	93			44				4.3					.83292		2.0364799					94	51	0			6.5999999			47.17	8.74	37.4
Bulgaria	BGR	Europe & Central Asia	Upper middle income	2010	17241.07	35.7	12	99.5		42	25.9				10.8	5.1	94	96	69		41			295	4.3	1817	12.4	10.94693	42.9	12.61848	10.8	2.0276799				.8	95	53	0			7.0999999	64	12.8421	47.18	8.609999999999999	37.66
Bulgaria	BGR	Europe & Central Asia	Upper middle income	2011	18074.86	34.3	12			41.7	25.7				10.4	5	95	94	94		37			310	4.3					0		1.7600501					95	55	0		24.55127	7.0999999			47.27	9.06	38.47		61.692307
Bulgaria	BGR	Europe & Central Asia	Upper middle income	2012	18245.57	36	11			42.5	25.6				9.800000000000001	4.8	95	94	94		35			322	4					118.60716		1.94798					96	57	0		22.34913	7.54			48.2	9.199999999999999	39
Bulgaria	BGR	Europe & Central Asia	Upper middle income	2013	18403.22	36.6	10	99.7		42	25.5				9.300000000000001	4.5	95	94	94		33			291	3.4					2.36003		1.51123					96	59	0		20.80314	7.1399999			49.01	10	39.63
Bulgaria	BGR	Europe & Central Asia	Upper middle income	2014	18863.4	37.4	11	99.7		41.3	25.5	7	6.9	6.3	8.699999999999999	4.3	88	89	92		31			314	3.4					71.29768		1.597585					97	61	0		21.58142	7.6799998			48.55	9.74	39.75	7.88	69.384613
Bulgaria	BGR	Europe & Central Asia	Upper middle income	2015	19748.77	38.6	10	99.8		39.4	25.6				8.199999999999999	4.1	91	87	90		28		.31	318	3.4	1810	9.800000000000001	11.95476	40.7	20.71631	10.1	1.7771651				.8	97	63	0		20.07064	7.3899999	66	13.06995	48.16	10.48	40.33	8.359999999999999
Bulgaria	BGR	Europe & Central Asia	Upper middle income	2016	20653.17	40.6	10			38.2	25.6				7.7	3.9	92	88	90		27			272	3.6					30.9074		1.118965		141	.1		97	65	0		19.04083	7.46		22.28678	43.31
Bulgaria	BGR	Europe & Central Asia	Upper middle income	2017	21533.74	40.4	10			38.2	25.7				7.3	3.7	92	92	91		25			218	3.1					94.68039		1.46434					97	67	0			7.4899998	67	21.15524	43.59
Bulgaria	BGR	Europe & Central Asia	Upper middle income	2018	22358.21	41.3				38.9	25.7				7	3.4	92	87	88		23			207	2.8				39.4	8.87138		1.312135					97	69	0			7.3299999		21.27513	47.85	10.27	42.07
Bulgaria	BGR	Europe & Central Asia	Upper middle income	2019	23346.14	40.3				39.3	25.8				6.6	3.2	93	95	88		21			193	3	1618	9.699999999999999	12.45581	39.4	6.17139	9.199999999999999					.5	98	70	0			7.0900002	70			14
Bulgaria	BGR	Europe & Central Asia	Upper middle income	2020	22489.43	40.5									6.1	3	91	84	85		19								39	.13012							98	72	0			8.5200005
Bulgaria	BGR	Europe & Central Asia	Upper middle income	2021	23652.36
Bulgaria	BGR	Europe & Central Asia	Upper middle income	2022	24842.12
Bahrain	BHR	Middle East & North Africa	High income	2000	51500.17		27	97.7			38				12.5	4.7	97	92			36					278	6.6	1.73074	22.2		12					.2	99	68	0	95		3.3399999	64		29.81		10.2	1.91
Bahrain	BHR	Middle East & North Africa	High income	2001	50888.65		19	97.5		11.5	37.6				12	4.4	99	99			31																99	69	0	95		3.49			31.05		10.64	1.94
Bahrain	BHR	Middle East & North Africa	High income	2002	48948.39		25	97.59999999999999		12.4	37.2				11.6	4.1	98	97			30																99	71	0	95		3.6800001			28.72		10.77	1.82
Bahrain	BHR	Middle East & North Africa	High income	2003	48357.61		21	97.8		12.7	37				11.3	3.9	97	99			39																99	72	0	95		3.8900001			28.25		10.48	1.79
Bahrain	BHR	Middle East & North Africa	High income	2004	48013.99		21	97.7			36.7				11	3.7	98	99			34																99	73	0	95		3.5				2.17	9.68
Bahrain	BHR	Middle East & North Africa	High income	2005	47510.52		19	97.5		16.3	36.4				10.6	3.6	98	99			36					362	10.3	1.77477	20		15.6					.2	99	74	0	95		3.26	67	3.23	26.87	1.1	10.44	1.84
Bahrain	BHR	Middle East & North Africa	High income	2006	46811.96		24	97.5		13.2	36.1				10.2	3.4	98	99			33																99	75	0	95		3.1099999			27.18	1.08	10.14	1.8
Bahrain	BHR	Middle East & North Africa	High income	2007	46847.33		16	97.40000000000001		12.7	35.7				9.800000000000001	3.3	97	99			33																99	77	0	95		3.3					10.16	1.74
Bahrain	BHR	Middle East & North Africa	High income	2008	46748.23		18	97.5		12.3	35.3				9.300000000000001	3.2	97	97	14		31																99	78	0	95		3.2			25.62	1.07	9.9	1.67
Bahrain	BHR	Middle East & North Africa	High income	2009	45010.86		19	99.40000000000001		14.6	35				8.9	3.2	98	99	96		32																99	79	0	95		4.3299999			25.23	1	9.699999999999999	1.57
Bahrain	BHR	Middle East & North Africa	High income	2010	44826.72		18	99.3		13.8	34.7				8.5	3.2	99	98	99		23			3		529	8.199999999999999	1.71437	18.1		10.8					.2	99	80	0	95		4.0900002	69		24.6	.98	9.49	1.58	66.692307
Bahrain	BHR	Middle East & North Africa	High income	2011	47228.9		15	99.59999999999999		14.1	34.6				8.199999999999999	3.2	99	98	99		20			4													99	82	0	95	58.96408	3.8699999			24.97	.99	9.449999999999999	1.51	73.07692
Bahrain	BHR	Middle East & North Africa	High income	2012	48424.65		18	99.8		14.2	34.6				8	3.2	99	99	99		20			0													99	83	0	95	62.60497	4.1100001			24.8	1.07	9.57	1.58	85
Bahrain	BHR	Middle East & North Africa	High income	2013	49246		17	99.8		15.3	34.5				7.8	3.2	99	99	99		18			0													99	84	0	95	66.55571999999999	4.3099999			25.04	1.02	9.539999999999999	1.48	84.307693
Bahrain	BHR	Middle East & North Africa	High income	2014	48989.61		15	99.8		14.3	34.3				7.7	3.2	98	99	98		16			0													99	85	0	95	57.70072	4.4099998			24.92	.98	9.57	1.64	92.07692
Bahrain	BHR	Middle East & North Africa	High income	2015	48164.15		15	99.90000000000001		14.6	34.1				7.6	3.2	98	99	98		15		.18	6		618	7.4	1.38203	16.4		7.5					.2	99	86	0	95	65.92061	4.98	72	4.88	24.94	.98	9.26	1.62	96.307693
Bahrain	BHR	Middle East & North Africa	High income	2016	48006.93		15	99.7		13.9	34				7.5	3.2	99	99	99		12			3										15	0		99	88	0	95	63.21037	4.8600001							95.615387
Bahrain	BHR	Middle East & North Africa	High income	2017	47486.02		14	99.90000000000001		13.6	33.9				7.3	3.1	97	99	97		12			2													99	89	0	95		4.5100002	72						93.07692
Bahrain	BHR	Middle East & North Africa	High income	2018	48239.39			99.59999999999999		12.5	33.7				7.1	3.1	99	99	98		11			1					15.2								99	90	0	95		4.1300001
Bahrain	BHR	Middle East & North Africa	High income	2019	50118.41			99.59999999999999			33.5				7	3	99	99	97		12			5		820	8.9	1.13388	15.2		5.2					.3	99	91	0	95		3.96	71
Bahrain	BHR	Middle East & North Africa	High income	2020	47941.39	44.3									6.8	2.9	98	99	99		13								14.9								99	91	0	95		4.7199998
Bahrain	BHR	Middle East & North Africa	High income	2021	48617.21
Bahrain	BHR	Middle East & North Africa	High income	2022	49116.26
Bahamas	BHS	Latin America & Caribbean	High income	2000	39924.06		75	99			18.6				16.3	8	99			1.08	32					111	2.3	5.15375	10.7		25.6	25.201389				.2			1	95		3.8	50
Bahamas	BHS	Latin America & Caribbean	High income	2001	40366.75		76	99		50.8	18.3				16.4	8.199999999999999	99			.99	24											14.51422							1	95		3.9200001
Bahamas	BHS	Latin America & Caribbean	High income	2002	40861.39		78	99		46.9	18.1				16.5	8.300000000000001	94			.92	16											17.16519							1	95		3.8099999
Bahamas	BHS	Latin America & Caribbean	High income	2003	39779.92		79	99		45.6	17.9				16.7	8.5	92			.85	14											16.32333							1	95		4.02
Bahamas	BHS	Latin America & Caribbean	High income	2004	39584.62		78	98		46.4	17.9				16.8	8.6	93	95		.75	19											14.16499							1	95		4.0500002
Bahamas	BHS	Latin America & Caribbean	High income	2005	40387.79		77	98.7		43	17.7				16.8	8.699999999999999	93	88		.72	17					132	3	4.64558	10.7		20.9	16.338221				.2			1	95		4.0300002	64
Bahamas	BHS	Latin America & Caribbean	High income	2006	40901.95		78	99		37.3	17.4				16.7	8.699999999999999	95	88		.66	21											18.891596							1	95		4.3099999
Bahamas	BHS	Latin America & Caribbean	High income	2007	40998.54		77	98.40000000000001		40.4	17.1				16.5	8.6	95	84		.63	16											23.684855							1	95		4.5
Bahamas	BHS	Latin America & Caribbean	High income	2008	39579.15		77	98.5		39.8	16.8				16.2	8.5	93	80		.61	16											21.778934							1	95		4.8600001			40.47	2.3	27.55	4.02
Bahamas	BHS	Latin America & Caribbean	High income	2009	37495.25		78	98.90000000000001		34	16.5				15.9	8.300000000000001	96	76	3	.58	15											25.496031							1	95		5.1500001
Bahamas	BHS	Latin America & Caribbean	High income	2010	37651.77		78	99.09999999999999		35.9	16.3				15.6	8.1	99	78	1	.57	10			10		150	3.6	4.38683	10.7		12.7	27.08149				.2			1	95		5.2600002	64						59.153847
Bahamas	BHS	Latin America & Caribbean	High income	2011	37464.16		78	99.09999999999999		33.1	16				15.2	7.9	98	79	1	.5600000000000001	13			7000								36.163994							0	95	16.17547	5.3200002			40.55	2.34	23.08	5.62	56.692307
Bahamas	BHS	Latin America & Caribbean	High income	2012	38194.02		78	98.90000000000001		32	15.8				14.9	7.8	98	73	37	.51	10			5								31.320959							0	95	16.08421	5.3200002
Bahamas	BHS	Latin America & Caribbean	High income	2013	36418.53		78	98.59999999999999		29	15.8				14.6	7.7	97	69	97	.48	10			3															0	95	16.5782	5.6300001
Bahamas	BHS	Latin America & Caribbean	High income	2014	36840.39		77	98.90000000000001			15.9				14.3	7.5	96	72	96	.45	16			146								34.304428							0	95	16.66317	5.5500002							61.076923
Bahamas	BHS	Latin America & Caribbean	High income	2015	37012.78		74	98			16				14	7.4	95	76	95	.42	19		.31	4127		163	3.5	4.72155	10.6		8.300000000000001	39.945236				.2			0	95	16.74392	5.1500001	67						58.307693
Bahamas	BHS	Latin America & Caribbean	High income	2016	36637.41		72	99			16.2				13.7	7.3	94	74	94	.39	27			4077								30.141411		22	.1				0	95	16.56687	5.5900002							75.07692
Bahamas	BHS	Latin America & Caribbean	High income	2017	36821.57		70				16.3				13.3	7.2	94	76	93	.38	15			3940								32.814175							0	95		6.6799998	69			2.59	19.39
Bahamas	BHS	Latin America & Caribbean	High income	2018	37422.49			99			16.6				13	7	90	69	90	.31	14			10					10.7										0	95		6.0100002			45.67
Bahamas	BHS	Latin America & Caribbean	High income	2019	37269.26			99			16.8				22.4	6.9	89	83	89	.29	15			27		194	3.5	4.79913	10.7		7.7					.2			0	95		5.9000001	70
Bahamas	BHS	Latin America & Caribbean	High income	2020	31507.94	53.3									12.3	6.6	83	83	83	.28	9.1								10.6											95		7.5900002
Bahamas	BHS	Latin America & Caribbean	High income	2021	31783.08
Bahamas	BHS	Latin America & Caribbean	High income	2022	33945.3
Bosnia and Herzegovina	BIH	Europe & Central Asia	Upper middle income	2000	7432.96		17	98.90000000000001			31.2	12.1	16.3	7.4	9.9	6.9	85	74			83					975	9	6.40991	46.6		19	2.66854				.7	87	17	1	52		8	43		44.69	1.93	14.55	1.01
Bosnia and Herzegovina	BIH	Europe & Central Asia	Upper middle income	2001	7600.44	30	16	99.90000000000001		17.4	30.7				9.6	6.5	91	86			82				3.2							2.195555					87	18	1	51		7.6100001		14.10151	43.97	1.81	14.5	.93
Bosnia and Herzegovina	BIH	Europe & Central Asia	Upper middle income	2002	7976.01		14	99.90000000000001		18.7	30.3				9.300000000000001	6.2	80	90			56				3							2.4135849					88	18	1	51		7.4299998			44.66	1.83	14.48	.99
Bosnia and Herzegovina	BIH	Europe & Central Asia	Upper middle income	2003	8281.559999999999		14	99.90000000000001		17.4	29.9				9.199999999999999	5.9	87	85			59				2.6												88	19	0	51		8.3100004			48.34	1.22	14.78	.97
Bosnia and Herzegovina	BIH	Europe & Central Asia	Upper middle income	2004	8792.73	34	14	99.90000000000001		17.2	29.7				9.1	5.7	84	88			78				2.5												88	20	0	49		9.0600004		7.13646	48.09	1.92	15.09	.98
Bosnia and Herzegovina	BIH	Europe & Central Asia	Upper middle income	2005	9157.860000000001		13	99.90000000000001		16.5	29.4				8.9	5.5	93	90			70				2.5	1941	10.8	7.23051	43.4		17.8					.5	88	20	0	49		9.0500002	59		48.69	1.92	15.33	.88
Bosnia and Herzegovina	BIH	Europe & Central Asia	Upper middle income	2006	9673.91		13	99.40000000000001		16.4	29.2	11.8	25.7	4	8.6	5.4	87	93			59				2.5												88	21	0	48		9.1700001			49.39	2.05	15.75	.92
Bosnia and Herzegovina	BIH	Europe & Central Asia	Upper middle income	2007	10268.68	33.1	13	99.90000000000001		15.2	28.9				8.300000000000001	5.3	95	95			79				2.5												88	21	0	47		9.5299997		10.2528	50.22	1.99	16.43	.97
Bosnia and Herzegovina	BIH	Europe & Central Asia	Upper middle income	2008	10866.18		11	99.90000000000001		15.8	28.6				7.9	5.3	91	92			57				2.5												88	22	0	47		9.6899996			51.9	1.8	16.71	.96
Bosnia and Herzegovina	BIH	Europe & Central Asia	Upper middle income	2009	10829.45		11	99.90000000000001		14.8	28.3				7.5	5.2	90	88			58				2.5							1.92055					88	23	0	46		9.0200005			53.1	1.82	17.38	.97
Bosnia and Herzegovina	BIH	Europe & Central Asia	Upper middle income	2010	11006.82		11	99.90000000000001		13.5	28				7.2	5.1	89	91			45			1	2.5	2480	10.5	7.3571	40.3		16.9	1.52918				.4	89	25	0	45		9.0200005	59		54.87	2.15	17.99	1	38.46154
Bosnia and Herzegovina	BIH	Europe & Central Asia	Upper middle income	2011	11240.31	33	10	99.90000000000001		12.2	27.8				6.9	5	88	88			46			0	2.5							1.4028749					89	27	0	45	35.83143	9.1800003		8.558730000000001	56.09	2.21	18.79	1.07	44.692307
Bosnia and Herzegovina	BIH	Europe & Central Asia	Upper middle income	2012	11331.12		10	99.90000000000001	21.9	12.3	27.6	8.9	17.4	2.3	6.7	4.9	92	94			49			0	2.5							1.75586					89	29	0	44	32.49317	9.4899998			58.92	2.43	19.49	1.17
Bosnia and Herzegovina	BIH	Europe & Central Asia	Upper middle income	2013	11803.8		10			11	27.5				6.5	4.8	89	93			44			1	2.5							1.30848					89	32	0	44	30.99299	9.4499998			59.01	2.28	20.36	1.21
Bosnia and Herzegovina	BIH	Europe & Central Asia	Upper middle income	2014	12145.04		10	99.90000000000001		10.7	27.4				6.4	4.7	86	92			43			2	2.5							1.45182					89	34	0	44	30.98395	9.4899998			61.32	2.37	21.33	1.27	55.846153
Bosnia and Herzegovina	BIH	Europe & Central Asia	Upper middle income	2015	12713.62		10	99.90000000000001		10.5	27.3				6.3	4.6	82	88			40		.3	0	2.5	2476	10.7	7.15682	37.7		15.8	1.674655				.4	89	35	0	44	29.90073	9.3500004	63	8.17694	61.8	2.4	21.62	1.29	55
Bosnia and Herzegovina	BIH	Europe & Central Asia	Upper middle income	2016	13280.09		10	99.90000000000001		11	27.2				6.2	4.5	78	78			33			0	2.5							1.33816		159	.1		89	37	0	45	28.14132	9.25			54.73				56.692307
Bosnia and Herzegovina	BIH	Europe & Central Asia	Upper middle income	2017	13836.66		10	99.90000000000001		10.7	27.2				6.1	4.4	75	80			29			0	2.5					0		1.266785					89	39	0	44		8.9399996	65		55.65				57.923077
Bosnia and Herzegovina	BIH	Europe & Central Asia	Upper middle income	2018	14483.75			99.90000000000001		9.9	27.2				6	4.3	73	76			25			0	2.5				35.5			1.18778					89	40	0	45		8.8900003			57.33
Bosnia and Herzegovina	BIH	Europe & Central Asia	Upper middle income	2019	14993.05			99.90000000000001		10.1	27.2				5.9	4.2	73	76			27			0	2.5	2582	10.9	7.81442	35.5		13.5					.4	89			45		9.0500002	65
Bosnia and Herzegovina	BIH	Europe & Central Asia	Upper middle income	2020	14440.49										5.7	4.1					26								35								89			45		9.8400002
Bosnia and Herzegovina	BIH	Europe & Central Asia	Upper middle income	2021	14917.61
Bosnia and Herzegovina	BIH	Europe & Central Asia	Upper middle income	2022	15464.04
Belarus	BLR	Europe & Central Asia	Upper middle income	2000	8057.66	31.2	22	99.90000000000001			28.1				12.7	6	99	92		.05	86					765	41.8	12.77826	41.8		17.8					8.1	81	84	0	95		5.2800002	50	2.7	96.65000000000001	4.54	33	3.24
Belarus	BLR	Europe & Central Asia	Upper middle income	2001	8465.719999999999	30.6	19	99.90000000000001		25.8	27.9				11.8	5.5	99	97		.06	70				2.5												81	84	0	95		5.71		4.1	97.78	4.48		3.06
Belarus	BLR	Europe & Central Asia	Upper middle income	2002	8944.299999999999	30.3	18	99.90000000000001		24	27.7				10.9	5	99	98		.08	66				2.7												81	84	0	95		5.6199999		3.8	98.95	4.49		2.94
Belarus	BLR	Europe & Central Asia	Upper middle income	2003	9640.58	28.8	15	99.90000000000001		23.8	27.4				10.1	4.5	50	98		.1	77				3.3												81	84	0	95		5.77		4	97.84999999999999	4.46		3
Belarus	BLR	Europe & Central Asia	Upper middle income	2004	10818.21	26.5	13	99.90000000000001		22.6	27.1				9.4	4	99	98		.12	71				3.3												83	84	0	95		5.7399998		3.3	99.29000000000001	4.63		3.01
Belarus	BLR	Europe & Central Asia	Upper middle income	2005	11921.31	27.6	11	100		21.7	26.6	4.5	9.699999999999999	2.2	8.699999999999999	3.5	99	98		.15	69				2.5	640	43.5	12.99099	38.8		22.1					7.2	84	83	0	95		6.0700002	55	2.3	100.42	4.76		3.03
Belarus	BLR	Europe & Central Asia	Upper middle income	2006	13204.75	28.3	9	99.90000000000001		22.5	26.1				8	3	99	95		.17	68				2.5												85	82	0	95		5.5700002		2.9	100.88	4.88		3.08
Belarus	BLR	Europe & Central Asia	Upper middle income	2007	14421.56	29.6	7	99.90000000000001		22.1	25.6				7.3	2.6	95	99		.19	71				2.5							7.0269198					86	82	0	95		5.6900001		3.4	101.01	5.05		3.16
Belarus	BLR	Europe & Central Asia	Upper middle income	2008	15959.19	27.8	6	99.90000000000001		22.3	25				6.6	2.2	97	99		.2	68				2.5							6.0043249					88	81	0	95		5.29		4.1	103.69	5.41		3.17
Belarus	BLR	Europe & Central Asia	Upper middle income	2009	16033.04	27.7	6	99.90000000000001		22.4	24.4				6.1	2	96	99		.22	70				2.5							5.2555499					89	80	0	95		5.3899999		3.5	105.01	5.49		3.24
Belarus	BLR	Europe & Central Asia	Upper middle income	2010	17317.2	28.6	5	99.90000000000001		20.7	24				5.6	1.8	98	99		.22	68			0	2.5	498	35.9	15.50409	35.8		21.9	4.37428				4.8	90	80	0	95		5.6599998	65	4.4	106.15	5.4		2.9
Belarus	BLR	Europe & Central Asia	Upper middle income	2011	18279.55	27.2	5	99.8		20.9	23.8				5.2	1.7	98	99		.23	62			2	2.5							4.0856199					91	79	0	95	19.56682	4.8699999		4.6	106.04	5.44	47.61	3.29	73.384613
Belarus	BLR	Europe & Central Asia	Upper middle income	2012	18618.57	26.5	4	100	73	22.4	23.7				4.9	1.7	98	97		.24	63			1	2.5							3.6942551					92	78	0	95	19.04586	5.25		5.7	109.15	5.52	48.35	3.43
Belarus	BLR	Europe & Central Asia	Upper middle income	2013	18815.51	26.6	3	99.8		22.1	23.6				4.6	1.7	98	99		.24	59			0	2.5							3.645735					93	78	0	95	19.25476	5.6999998		7	108.53	5.51	48.53	3.46
Belarus	BLR	Europe & Central Asia	Upper middle income	2014	19128.72	27.2	3	99.8		20.5	23.6				4.3	1.6	97	98		.23	51			0	2.5							3.7024651					94	77	0	95	19.35177	5.3899999		6.5	109.82	5.74	50.12	3.44	89.53846
Belarus	BLR	Europe & Central Asia	Upper middle income	2015	18378.65	25.6	3			18.1	23.6				4.1	1.6	99	99		.23	50		.2	0	2.5	435	24.3	11.11247	33	0	10.1	3.53968				3.5	94	76	0	95	18.19111	6.0700002	69	8.300000000000001	110.03	5.92	51.91	3.63
Belarus	BLR	Europe & Central Asia	Upper middle income	2016	17882.39	25.3	3			16	23.7				3.9	1.5	98	98		.21	42			0	2.5					0		3.3357649		110	.1		95	75	0	95	16.36241	5.9099998		9.5			43.95
Belarus	BLR	Europe & Central Asia	Upper middle income	2017	18334.76	25.4	2			14.2	23.8				3.6	1.4	97	98		.2	37			0	2.5					0		2.590055					95	75	0	95		5.7600002	71	10.2			44.48
Belarus	BLR	Europe & Central Asia	Upper middle income	2018	18954.13	25.2				11.7	23.9				3.4	1.2	97	98		.18	31			0	2.5				30.9	0		2.4449649					95	74	0	95		5.5300002		10		6.23	44.99
Belarus	BLR	Europe & Central Asia	Upper middle income	2019	19267.04	25.3		99.90000000000001			23.9				3.1	1.1	98	98		.15	29			0	2.5	462	21.2	10.96464	30.9	0	7.6					3.3	95	74	0	95		5.8600001	74	9.300000000000001			45.38
Belarus	BLR	Europe & Central Asia	Upper middle income	2020	19122.76	24.4		99.90000000000001							2.9	1	97	98		.13	26								30.5	0							95	74	0	95		6.4099998		13.5
Belarus	BLR	Europe & Central Asia	Upper middle income	2021	19644.05
Belarus	BLR	Europe & Central Asia	Upper middle income	2022	19843.8
Belize	BLZ	Latin America & Caribbean	Lower middle income	2000	6534.47		89	90.2			27.9				23.6	12	91			1.12	49	8.70824				96	7.4	5.84387	15		29.5					.9			4	80		3.9400001	46		12.25	1.29	10.15
Belize	BLZ	Latin America & Caribbean	Lower middle income	2001	6692.76		88				27.5				22.8	11.6	96			1.04	61	6.60242			5.8														4	81		4.6100001
Belize	BLZ	Latin America & Caribbean	Lower middle income	2002	6860.38		82	97		90.40000000000001	27				22.2	11.1	89			.95	59	6.26357			5.4														4	82		4.6799998
Belize	BLZ	Latin America & Caribbean	Lower middle income	2003	7312.2		80				26.6				21.7	10.6	96			.88	42	7.12192			5.5														4	82		4.5799999
Belize	BLZ	Latin America & Caribbean	Lower middle income	2004	7417.52		75	87.8		96.2	26				21.3	10	97			.83	35	5.58712			5.5							28.46034							4	83		4.4499998
Belize	BLZ	Latin America & Caribbean	Lower middle income	2005	7368.99		70	89.3			25.4				20.9	9.4	96	87		.8	41	7.91033			5.7	95	5.4	7.19466	13	0	35.9					.5			3	83		4.4499998	59
Belize	BLZ	Latin America & Caribbean	Lower middle income	2006	7526.36		65	95.8		81.5	24.9	22	13.6	1.9	20.6	8.699999999999999	98	92		.75	34	4.19852			5.8														3	83		4.5500002
Belize	BLZ	Latin America & Caribbean	Lower middle income	2007	7369.31		61	90.7		78	24.3				20.3	8.4	96	89		.72	24	4.09536			6.6					2.67531									3	83		5.27
Belize	BLZ	Latin America & Caribbean	Lower middle income	2008	7427.21		59	94.90000000000001			23.7				19.9	8.4	94	90		.6899999999999999	33	2.5507			7.1					1531.83279									3	84		5.6700001
Belize	BLZ	Latin America & Caribbean	Lower middle income	2009	7247.92		57	93.5			23.2				19.4	8.699999999999999	97	92		.66	32	1.17912			6.9					20.33974		30.792286							3	83		5.7600002			18.11		7.66	3.56
Belize	BLZ	Latin America & Caribbean	Lower middle income	2010	7294.96		54	94		64	22.6				18.9	9.300000000000001	96	91		.63	52	.67416		10456	6.8	129	6.9	7.11767	11.3	1532.25931	14	39.986584				.4			2	84		5.6300001	64						31.76923
Belize	BLZ	Latin America & Caribbean	Lower middle income	2011	7219.45		52	96.2	72.90000000000001		22.2	19.3	7.9	3.3	18.3	10	95	98		.62	26	.31598		10471	7.1					0		37.549454							2	83	20.83814	5.6900001							46.846153
Belize	BLZ	Latin America & Caribbean	Lower middle income	2012	7204.97		50	93.7			21.9				17.7	10.4	98	93		.62	29	.1415		10514	7.8							42.916393							2	83	20.44494	5.4299998			11.04		11.45		48.53846
Belize	BLZ	Latin America & Caribbean	Lower middle income	2013	7112.19		48	93		82.2	21.7				16.9	10.5	95	92		.62	40	.08384		7565	8.1							28.657415							2	83	21.02238	5.6399999			19.56				43.46154
Belize	BLZ	Latin America & Caribbean	Lower middle income	2014	7210.25		46	93.09999999999999		74	21.5				16.1	10.4	95	92		.61	23	.07793		7062	7.8							34.845585							1	83	19.83891	6.1599998			20.23
Belize	BLZ	Latin America & Caribbean	Lower middle income	2015	7211.06		43	93.5		66.3	21.4	15	7.3	1.8	15.3	10.1	94	95		.59	25	.03614	1.49	7300	7.7	144	6	7.23866	9.699999999999999		25.5	33.021713				.3			1	83	20.31854	5.8899999	64		20.95				55.692307
Belize	BLZ	Latin America & Caribbean	Lower middle income	2016	7024.55		39	96.8	64.90000000000001	69.2	21.3				14.5	9.6	95	96		.58	37	.01574		7312	7.2							37.53083		35	1				1	83	20.61027	6.0599999			21.44
Belize	BLZ	Latin America & Caribbean	Lower middle income	2017	6969.15		36	95.3		64.3	21.2				13.7	9.1	88	88		.5600000000000001	36	.027		6903	6.7							37.889477							1	83		5.75	65		23.92	1.54	11.23	6.76
Belize	BLZ	Latin America & Caribbean	Lower middle income	2018	6988.6			94.8		65.40000000000001	21.2				12.9	8.6	96	91		.5600000000000001	30	.01135		2158	6.2				8.800000000000001										1	82		5.8000002		6.2	23.41	1.49	10.78
Belize	BLZ	Latin America & Caribbean	Lower middle income	2019	6929.95			95.3		58.2	21.2				12.3	8.1	98	95		.54	27	0		13317	5.9	175	7.1	6.36624	8.800000000000001		22.6					.4			1	82		6.0700002	67			1.38
Belize	BLZ	Latin America & Caribbean	Lower middle income	2020	5814.01	49.8		94.59999999999999		55.4					11.7	7.7	79	87		.53	23	0							8.5										1	82		6.9200001
Belize	BLZ	Latin America & Caribbean	Lower middle income	2021	6166.38
Belize	BLZ	Latin America & Caribbean	Lower middle income	2022	6371.92
Bermuda	BMU	North America	High income	2000																	0																		0
Bermuda	BMU	North America	High income	2001																	0																		0
Bermuda	BMU	North America	High income	2002						33.2											0																		0
Bermuda	BMU	North America	High income	2003																	5																		0
Bermuda	BMU	North America	High income	2004																	10											1.466115							0
Bermuda	BMU	North America	High income	2005																	7.5											3.226625							0
Bermuda	BMU	North America	High income	2006						20.1											5.2																		0
Bermuda	BMU	North America	High income	2007																	4.5																		0
Bermuda	BMU	North America	High income	2008						17.3											3.6																		0
Bermuda	BMU	North America	High income	2009						17.7											2.8											9.6537905							0
Bermuda	BMU	North America	High income	2010						17.6											1.8											11.500485							0
Bermuda	BMU	North America	High income	2011																	1.8											12.916365							0
Bermuda	BMU	North America	High income	2012						5.6											5.3											9.9787903							0
Bermuda	BMU	North America	High income	2013																	0											8.36971							0
Bermuda	BMU	North America	High income	2014																	0											6.5823102							0
Bermuda	BMU	North America	High income	2015						6.6											0											6.7787051							0
Bermuda	BMU	North America	High income	2016						6											3.6											13.617855							0
Bermuda	BMU	North America	High income	2017																	3.6											8.5561399							0
Bermuda	BMU	North America	High income	2018																	3.7																		0
Bermuda	BMU	North America	High income	2019																	3.7																		0
Bermuda	BMU	North America	High income	2020																	5.5																		0
Bermuda	BMU	North America	High income	2021
Bermuda	BMU	North America	High income	2022
Bolivia (Plurinational State of)	BOL	Latin America & Caribbean	Lower middle income	2000	5407.99	61.6	331	67.3			35.3				75.59999999999999	29.6	75			.14	184	11.95224				3296	6.9	3.38551	32.1		14.5					1.1		28	33	63		4.4000001	43	11.06449
Bolivia (Plurinational State of)	BOL	Latin America & Caribbean	Lower middle income	2001	5396.62	57.4	320				35.6				71.3	28.7	71			.12	179	5.73653			27.9													29	32	64		4.8299999		7.90336	21.09		12.04	3.02
Bolivia (Plurinational State of)	BOL	Latin America & Caribbean	Lower middle income	2002	5429.63	59.3	309	65.09999999999999		84	36				67.2	28	77			.11	173	4.98392			26.9													30	31	65		4.9000001		8.233980000000001
Bolivia (Plurinational State of)	BOL	Latin America & Caribbean	Lower middle income	2003	5476.7		297			94.40000000000001	36.1	32.4	9.199999999999999	1.7	63.3	27.4	88			.11	168	6.82325			27.7													31	29	66		5.1999998
Bolivia (Plurinational State of)	BOL	Latin America & Caribbean	Lower middle income	2004	5604.61	55	283	60.8	43.1		36.2				59.6	26.8	84			.11	163	4.9111			27.7													32	28	67		4.8600001
Bolivia (Plurinational State of)	BOL	Latin America & Caribbean	Lower middle income	2005	5750.97	58.5	271			89	36.3				56.2	26.2	85			.11	158	6.51702			26.8	3819	6.2	4.30999	24.9	56.35068	15.2					.8		33	27	68		5.0700002	49
Bolivia (Plurinational State of)	BOL	Latin America & Caribbean	Lower middle income	2006	5924.15	56.7	258			87.59999999999999	36.3				52.9	25.5	83			.11	153	6.03927			24.6					150.00539								33	26	70		4.6599998
Bolivia (Plurinational State of)	BOL	Latin America & Caribbean	Lower middle income	2007	6090.76	54.5	246				36.2				49.8	24.7	84			.11	148	4.56579			23.9					68.48851000000001								35	25	72		4.6999998			6.08	.63	3.32	.35
Bolivia (Plurinational State of)	BOL	Latin America & Caribbean	Lower middle income	2008	6358.72	50.8	234	71.09999999999999	43.4		36.3	27.1	8.699999999999999	1.4	46.9	23.7	88			.11	144	2.99524			24.7					216.46875		8.479845						36	23	73		4.6100001
Bolivia (Plurinational State of)	BOL	Latin America & Caribbean	Lower middle income	2009	6465.64	49.2	222				36.2				44.1	22.8	93			.11	139	2.97563			22.9					37.4731								37	22	75		5.1700001
Bolivia (Plurinational State of)	BOL	Latin America & Caribbean	Lower middle income	2010	6625.06		212				36.1				41.6	21.8	91			.1	135	4.09301		3340916	20.3	4590	6	5.19383	19.5	54.73886	17.3					.7		39	21	76		5.1999998	57		8.33	.97	4.39	.5600000000000001
Bolivia (Plurinational State of)	BOL	Latin America & Caribbean	Lower middle income	2011	6860.4	46.1	202	84			35.9				39.2	20.8	95			.11	131	2.08922		3354782	17.2					126.24529								40	20	78	24.99737	5.1700001			9.93	1.11	4.67	.65	35.153847
Bolivia (Plurinational State of)	BOL	Latin America & Caribbean	Lower middle income	2012	7100.32	46.6	192	82.09999999999999		77.90000000000001	35.7	18.2	7.4	1.5	37	19.9	93			.11	127	2.13422		3361575	16.5					89.05107								41	19	79	26.28672	5.25							57.23077
Bolivia (Plurinational State of)	BOL	Latin America & Caribbean	Lower middle income	2013	7467.42	47.6	184	84.2			35.5				34.9	18.7	87			.11	123	2.28027		2124918	16.4					60.2305								43	18	80	26.23062	5.5700002		10.12308					64
Bolivia (Plurinational State of)	BOL	Latin America & Caribbean	Lower middle income	2014	7757.1	47.8	175	83.90000000000001			35.8				33	17.6	85		56	.11	120	2.26343		2126893	15.5					68.41665999999999								44	16	82	27.35737	5.9000001		6.25122					61.076923
Bolivia (Plurinational State of)	BOL	Latin America & Caribbean	Lower middle income	2015	8013.7	46.7	168	88.8		71	35.4				31.3	16.7	89		86	.1	117	1.88897	.2	1883582	14.3	5827	6.4	4.23441	15.6	10.01741	18.8	6.1641302				.6		46	15	83	25.91815	6.5500002	65	6.01566	11.91				67.07692
Bolivia (Plurinational State of)	BOL	Latin America & Caribbean	Lower middle income	2016	8233.76	45.2	161	89.8	50.3		34.5	16.1	10.1	2	29.9	15.9	87		87	.1	114	1.50056		1879813	13.1					1.14375		6.2087102		55	5.6			47	14	84	26.05676	6.8299999			11.18	2.2	15.9	2.25	77.07692
Bolivia (Plurinational State of)	BOL	Latin America & Caribbean	Lower middle income	2017	8456.07	44.6	155				34.2				28.6	15.2	84		83	.1	111	1.22		1773280	12.5					21.72268								48	13	84		6.4899998	65		15.59	1.8	10.3		76.307693
Bolivia (Plurinational State of)	BOL	Latin America & Caribbean	Lower middle income	2018	8688.549999999999	42.6					33.8				27.4	14.6	83	38	83	.09	108	1.40547		194759	12.6				13.2	135.33686								50	12	85		6.5999999		4.25646
Bolivia (Plurinational State of)	BOL	Latin America & Caribbean	Lower middle income	2019	8757.26	41.6		81.09999999999999			33.7				26.3	14	75	44	75	.08	106	2.42268		190910	12.6	6886	6.2	3.91431	13.2	121.02531	21.1					.6		51	11	86		6.8899999	67	4.557
Bolivia (Plurinational State of)	BOL	Latin America & Caribbean	Lower middle income	2020	7874.2	43.6									25.4	13.5	68	46	68	.08	105	3.11687							12.7	56.35669								53	10	86		7.8600001
Bolivia (Plurinational State of)	BOL	Latin America & Caribbean	Lower middle income	2021	8144.91	40.9
Bolivia (Plurinational State of)	BOL	Latin America & Caribbean	Lower middle income	2022	8357.389999999999
Brazil	BRA	Latin America & Caribbean	Upper middle income	2000	11669.35		69	98.59999999999999			26.3				34.7	18.5	98	95		.24	51	21.44047				41787	4	8.93843	23.8		19.7	23.98411				.1	76	36	9	89		8.3299999	69		37.71	8.779999999999999		2.61
Brazil	BRA	Latin America & Caribbean	Upper middle income	2001	11667.51	58.4	68	98.3		78.40000000000001	25.9				32.5	17.6	98	95		.25	48	12.98592			10.7							25.021845					77	36	8	90		8.5500002			29.9	8.720000000000001		3.77
Brazil	BRA	Latin America & Caribbean	Upper middle income	2002	11869.5	58.1	69	98.5		75.2	25.8				30.4	16.7	99	80		.25	52	11.17266			9.300000000000001							25.61022					77	37	8	90		8.6999998			33.77	9.09
Brazil	BRA	Latin America & Caribbean	Upper middle income	2003	11858.18	57.6	70	98.40000000000001		73.7	25.6				28.4	15.8	99	74		.25	53	12.61678			7.9							25.989389					77	37	7	91		8.1899996			36.6	9.4
Brazil	BRA	Latin America & Caribbean	Upper middle income	2004	12393.26	56.5	71	98.59999999999999		73.3	25.3				26.5	15	99	68		.25	54	13.83382			6.8							24.344074					78	37	7	91		8.1199999			37.29	9.68
Brazil	BRA	Latin America & Caribbean	Upper middle income	2005	12643.12	56.3	71	98.59999999999999		73.90000000000001	24.9				24.8	14.2	99	61		.25	50	17.42217			6.5	45362	4.7	8.35243	20.4	164.16618	22.4	23.675634				.1	78	38	6	92		8.04	72			11.17		5.36
Brazil	BRA	Latin America & Caribbean	Upper middle income	2006	12998.51	55.6	72	97		70.90000000000001	24.5				23.2	13.5	99	55		.25	46	15.29356			6.2					131.3571		24.20105					78	38	6	92		8.25				11.54		5.53
Brazil	BRA	Latin America & Caribbean	Upper middle income	2007	13643.39	54.9	71	98.59999999999999	89	68.5	23.9	7	6.4	1.8	21.8	12.8	99	49		.25	46	13.84883			5.6					136.04363		23.716299					78	39	5	93		8.1999998				11.56		5.48
Brazil	BRA	Latin America & Caribbean	Upper middle income	2008	14190.4	54	70	98.8		67.3	23.3				20.6	12.2	99	56		.25	46	8.61148			5.1					386.95638		24.152559					79	39	5	93		8.0100002		15.07099		11.83		5.42
Brazil	BRA	Latin America & Caribbean	Upper middle income	2009	14027.78	53.7	69	98.90000000000001		64.59999999999999	22.6				19.5	11.6	99	55		.25	45	8.35535			4.4					596.60552		23.21545					79	39	4	94		8.3900003				11.94
Brazil	BRA	Latin America & Caribbean	Upper middle income	2010	14936.01		65	98.90000000000001		62.2	21.9				18.6	11.1	99	53	24	.25	44	9.81687		27000000	3.9	59111	5	8.521660000000001	17.4	299.66425	24.3	22.361284				.1	79	40	4	94		7.9499998	74			11.4		5.5	52.923077
Brazil	BRA	Latin America & Caribbean	Upper middle income	2011	15394.31	52.9	61	99		63.1	21.3				17.9	10.7	99	71	82	.24	44	7.0837		13137591	3.4					225.31141		24.62896					79	40	4	94	14.7388	7.79					18.49		81.307693
Brazil	BRA	Latin America & Caribbean	Upper middle income	2012	15554.69	53.4	60	99		63	20.8				17.2	10.3	95	70	88	.24	44	6.37975		13260415	3.1					214.25704		26.943846					80	41	3	95	14.09893	7.7399998
Brazil	BRA	Latin America & Caribbean	Upper middle income	2013	15886.78	52.7	61	98		63.1	20.3				16.7	10	97	69	94	.24	44	4.84385		12001914	2.8					470.78905		27.276634					80	42	3	95	13.27163	7.98			75.64		18.82		89.384613
Brazil	BRA	Latin America & Caribbean	Upper middle income	2014	15831.19	52	62	98.40000000000001		63.4	19.9				16.3	9.699999999999999	93	89	93	.24	43	3.5616		11528143	2.6					254.13604		29.22031					81	43	2	95	13.11454	8.3999996			87.88				96.384613
Brazil	BRA	Latin America & Caribbean	Upper middle income	2015	15137.91	51.9	63	98.2		61.7	19.6				15.9	9.5	96	80	94	.23	43	3.96526	.07	11067291	2.5	63328	5.9	7.9	14.9	310.31816	20.8	28.968349				.2	82	44	2	95	11.77096	8.9099998	75		91.08				96.53846
Brazil	BRA	Latin America & Caribbean	Upper middle income	2016	14522.03	53.3	62	98.59999999999999		58.6	19.4				16.7	10	89	77	84	.23	43	3.15456		10461013	2.5					111.23065		30.293055		31	1		83	45	2	95	11.62369	9.1700001			93.51000000000001				97.153847
Brazil	BRA	Latin America & Caribbean	Upper middle income	2017	14596.87	53.3	60	98.7		52.7	19.3				15.4	9.300000000000001	89	76	84	.23	44	5.23609		9411158	2.5					211.99224		31.26819					84	46	1	95		9.4700003	75	11.8119	97.37	12.45	21.65	6.83	96.153847
Brazil	BRA	Latin America & Caribbean	Upper middle income	2018	14736.82	53.9		98.8		52.5	19.2				15.2	9.199999999999999	87	76	84	.23	46	5.14584		9489512	2.5				13.2			27.771681					84	47	1	95		9.46			101.19	6.4
Brazil	BRA	Latin America & Caribbean	Upper middle income	2019	14827.29	53.5		99.09999999999999		49.1	19.1				14.9	8.9	70	54	84	.23	46	4.16992		9560959	2.5	70780	6.9	7.32117	13.2		16					.1	85	48	1	95		9.6099997	75		74.01000000000001		23.11
Brazil	BRA	Latin America & Caribbean	Upper middle income	2020	14117.35	48.9									14.7	8.699999999999999	77	44	79	.23	45	3.87251							12.8								86	49	0	95		10.31
Brazil	BRA	Latin America & Caribbean	Upper middle income	2021	14796.02	52.9
Brazil	BRA	Latin America & Caribbean	Upper middle income	2022	14929.79
Barbados	BRB	Latin America & Caribbean	High income	2000	15251.02		50	98			22.2				15.1	9.300000000000001	93				1.3					232	2.6	7.03054	10.2		14.6	7.5215502				0			1	95		5.3299999	41		58.27		13.44
Barbados	BRB	Latin America & Caribbean	High income	2001	14843.88		48			62.8	22.2				15.3	9.300000000000001	84	12			2.5				6.4							9.4204845							1	95		5.5300002			57.98	2.2	15.41	6.79
Barbados	BRB	Latin America & Caribbean	High income	2002	14917.61		47	100		55.3	22				15.5	9.5	87	41			2.1				6.2							9.3020096							1	95		5.8600001
Barbados	BRB	Latin America & Caribbean	High income	2003	15197.84		45	100		50.5	21.9				15.7	9.6	89	71			3.7				6.7							12.207115							1	95		6.6799998
Barbados	BRB	Latin America & Caribbean	High income	2004	15364.63		43	100			21.6				15.7	9.800000000000001	93	99			7.9				6.2							8.2971601							1	95		7.3200002
Barbados	BRB	Latin America & Caribbean	High income	2005	15920.32		42	100		46.2	21.3				15.7	9.9	92	98			4.1				6.1	277	2.9	7.70919	9.699999999999999	55.37058	8.699999999999999	10.666385				.1			1	95		6.77	68		47.45	3	17.7	9.08
Barbados	BRB	Latin America & Caribbean	High income	2006	16759.77		41	100		45.8	21				15.6	10	84	94			2.1				5.3					47.93225		13.0971							1	95		6.5799999
Barbados	BRB	Latin America & Caribbean	High income	2007	17059.9		40	100		49.7	20.7				15.4	10.1	93	96			6.6				5.3					92.57232999999999		9.1736298							1	95		6.0599999
Barbados	BRB	Latin America & Caribbean	High income	2008	17106.5		39	100			20.3				15.3	10.1	85	97			1.2				4.9					66.08417		8.4471254							1	95		6.48
Barbados	BRB	Latin America & Caribbean	High income	2009	16171.09		38	100			20.1				15.1	10	93	97	75		.82				4.8					107.4324		6.9579601							1	95		7.1500001
Barbados	BRB	Latin America & Caribbean	High income	2010	15739.03		36				19.9				15	10	86	96	78		2.4			2917	4.8	239	1.6	8.33328	9.199999999999999	91.80132999999999	8.9	11.220045				.7			1	95		6.77	71						60.384617
Barbados	BRB	Latin America & Caribbean	High income	2011	15575.63		35	100			19.8				14.8	9.9	91	94	81		0			746	4.7					62.54704		9.8792601							1	95	24.55192	6.9000001							72.846153
Barbados	BRB	Latin America & Caribbean	High income	2012	15451.41		34	98.90000000000001	69.90000000000001		19.6	7.7	12.2	6.8	14.7	9.800000000000001	87	90	84		1.6			1445	4.5					32.78134		8.0132246							1	95	24.55009	7.7800002							69
Barbados	BRB	Latin America & Caribbean	High income	2013	15183.51		32	98.59999999999999			19.5				14.6	9.699999999999999	91	89	87		1.6			2848	4.4					56.98326		8.5873404							1	95	24.5106	7.5							78.153847
Barbados	BRB	Latin America & Caribbean	High income	2014	15117.44		31	99.8			19.4				14.3	9.5	94	91	90		2			2689	4.2					117.96717		9.0351801							1	95	24.61124	7							70.53846
Barbados	BRB	Latin America & Caribbean	High income	2015	15441.95		31	99			19.4				14	9.300000000000001	97	89	97		0		.34	390	4.3	264	.6	10.04097	8.800000000000001	69.39406	13.3	11.193295				.6			1	95	25.23089	6.77	73						89.92308
Barbados	BRB	Latin America & Caribbean	High income	2016	15782.48		30	99.09999999999999			19.4				13.7	9.1	97	87	96		1.2			1433	4.3					86.07478		7.9276748		57	.2				1	95	24.82427	6.6799998		16.37449					83.53846
Barbados	BRB	Latin America & Caribbean	High income	2017	15817.71		27				19.4				13.4	8.9	90	77	89		0			398	4.3					81.40221		10.80421							1	95		6.6199999	74			3.08	24.88		92
Barbados	BRB	Latin America & Caribbean	High income	2018	15685.7			99			19.4				13	8.6	95	74	89		.4			67	4.2				8.5	69.10925		10.012995							1	95		6.5599999			30.6
Barbados	BRB	Latin America & Caribbean	High income	2019	15444.6			98			19.5				12.6	8.4	90	77	93		0			44	4.1	293	.6	10.36815	8.5		8.199999999999999					.7				95		6.1900001	75
Barbados	BRB	Latin America & Caribbean	High income	2020	12632.53	47		98.40000000000001							12.2	8.1	85	78	86		2.4								8.5											95		7.1999998
Barbados	BRB	Latin America & Caribbean	High income	2021	13016.38
Barbados	BRB	Latin America & Caribbean	High income	2022	14087.03
Brunei Darussalam	BRN	East Asia & Pacific	High income	2000	75400.25999999999		28	99.2			28.7				10.3	5	99	95			106					103	1.8	.24819	16.7		15.9	1.20081				.4				95		2.55	55		38.9	1.44	10.08
Brunei Darussalam	BRN	East Asia & Pacific	High income	2001	75597.72		28	99.7		27.7	27.9				10.1	5	97	95			73				2.6															95		2.55
Brunei Darussalam	BRN	East Asia & Pacific	High income	2002	75934.02		29	99.59999999999999		24.8	27.2				9.800000000000001	5	94	96			76				2.5															95		2.54			61.13	2.02	11.53	.87
Brunei Darussalam	BRN	East Asia & Pacific	High income	2003	76931.67999999999		30	99.59999999999999			26.5				9.699999999999999	5	92	96			68				2.5															95		2.6099999
Brunei Darussalam	BRN	East Asia & Pacific	High income	2004	75148.61		30	99.59999999999999			25.9				9.6	5	92	97			59				2.5															95		2.5599999			53.56	1.89	12.88	1.14
Brunei Darussalam	BRN	East Asia & Pacific	High income	2005	75692.59		29	99.7			25.4				9.5	5	94	95			51				2.5	131	2.2	.11513	16.5		14.4					.4				95		2.24	67		54.94	2	10.68	1.12
Brunei Darussalam	BRN	East Asia & Pacific	High income	2006	77497.81		28	99.7		17.8	25.1				9.5	4.9	97	94			63				2.5															95		1.92			53.2	2.03	10.78	1.11
Brunei Darussalam	BRN	East Asia & Pacific	High income	2007	73472.45		27	99.90000000000001		18.4	24.7				9.5	4.9	99	92			64				2.5														3	95		1.96			51.07	2.16	10.48	1.12
Brunei Darussalam	BRN	East Asia & Pacific	High income	2008	69665.08		27	99.7		16.4	24.3				9.5	4.8	98	90			68				2.5														3	95		1.88			51.16	2.16	14.87	1.19
Brunei Darussalam	BRN	East Asia & Pacific	High income	2009	67424.28999999999		27	99.90000000000001			23.9	19.7	8.300000000000001	2.9	9.6	4.8	99	99			64				2.5														3	95		2.3900001			51.21	1.88	11.59	1.09
Brunei Darussalam	BRN	East Asia & Pacific	High income	2010	68072.73		28	99.8			23.6				9.699999999999999	4.8	95	93			70			15000	2.5	130	1.3	.45869	16.4		7.7					.3			3	95		2.28	73		74.81	2.21	14.49	1.11	51.153847
Brunei Darussalam	BRN	East Asia & Pacific	High income	2011	69441.78		28	99.7		14.5	23.3				9.800000000000001	4.8	97	93			67			15000	2.5														3	95	7.0879	1.86			79.70999999999999	2.41	15.44	1.22	53.846153
Brunei Darussalam	BRN	East Asia & Pacific	High income	2012	69139.42		29	99.8		16	23.1				10	4.8	95	96			70			15000	2.5														3	95	7.93125	1.85			83.03	2.36	14.94	1.28	67.692307
Brunei Darussalam	BRN	East Asia & Pacific	High income	2013	66898.52		28	99.7		13.2	22.9				10.2	4.9	99	92			60			15000	2.5														3	95	7.32259	1.9			75.31999999999999		16.22		82.384613
Brunei Darussalam	BRN	East Asia & Pacific	High income	2014	64532.73		29	99.90000000000001		11.6	22.7				10.4	5	99	96			56			9239	2.5														3	95	7.29409	1.91			62.96		15.11		87.769234
Brunei Darussalam	BRN	East Asia & Pacific	High income	2015	63523.17		30	100		11.6	22.7				10.6	5.2	99	97			59		.34	9239	2.5	185	1.9	.45016	16.3		8.9					.6			3	95	7.35479	2.3900001	73		66.43000000000001	2.27	17.81	1.71	91.384613
Brunei Darussalam	BRN	East Asia & Pacific	High income	2016	61236.05		31	100		10.2	22.7				10.8	5.4	99	97			66			9240	2.5									9	0					95	7.50827	2.55			64.72
Brunei Darussalam	BRN	East Asia & Pacific	High income	2017	60280.82		31	99.8		9.800000000000001	22.6				11	5.6	99	98			64			2	2.5															95		2.27	78		60.99		16.09		67.07692
Brunei Darussalam	BRN	East Asia & Pacific	High income	2018	58553.73					9.9	22.6				11.2	5.8	99	98			68			1	2.5				16.2											95		2.4100001			58.97
Brunei Darussalam	BRN	East Asia & Pacific	High income	2019	58555.74						22.7				11.4	6	99	98			64			0	2.5	225	2.7	.45943	16.2		7.5					0				95		2.1900001	77			2.54
Brunei Darussalam	BRN	East Asia & Pacific	High income	2020	59071.41	63.4									11.5	6.1	99	97			83								16.2											95		2.3900001
Brunei Darussalam	BRN	East Asia & Pacific	High income	2021	60099.31
Brunei Darussalam	BRN	East Asia & Pacific	High income	2022	61507.32
Bhutan	BTN	South Asia	Lower middle income	2000	4099.58		423	27.3			47.1				77.2	31.8	92			.21	241	13.57037				82	4.8	3.23858			11.7					.5	29	62	10	28		4.4499998	40	1.37097
Bhutan	BTN	South Asia	Lower middle income	2001	4259.78		384			75.09999999999999	46.7				72.90000000000001	30.9	88			.2	215	13.39169															29	62	10	31		5
Bhutan	BTN	South Asia	Lower middle income	2002	4532.5		365			83.09999999999999	46.3				68.90000000000001	30	86			.23	221	14.28296															30	63	9	35		4.5999999
Bhutan	BTN	South Asia	Lower middle income	2003	4867.31	40.9	348	56.1		91.2	45.9				65	29	95			.22	204	8.191979999999999															30	63	9	39		4.1300001		5.37614
Bhutan	BTN	South Asia	Lower middle income	2004	5110.02		332				45.5				61.2	28	89			.21	193	5.64819															31	64	8	43		4.5999999			8.06	.16	1.85	.11
Bhutan	BTN	South Asia	Lower middle income	2005	5354.27		310	52.3			45.1				57.5	27.1	95			.2	194	3.80153				105	4.5	2.01154		598.75713	13.4					.4	31	64	7	47		4.1300001	38
Bhutan	BTN	South Asia	Lower middle income	2006	5634.98		291	57.1			44.6				54.1	26.2	95			.19	174	3.83984								527.6331							32	64	7	51		4.4099998
Bhutan	BTN	South Asia	Lower middle income	2007	6282.23	38.1	275	71.40000000000001			44.1				50.8	25.3	95			.18	188	1.61177								305.2112							32	65	6	55		4.1300001		3.4262	8.199999999999999	.11	2.17	.15
Bhutan	BTN	South Asia	Lower middle income	2008	6886.11		264	66.3			43.5	34.9	5.4	4.5	47.8	24.4	96	72		.17	179	.66198								282.82642							33	65	6	58		3.3800001			9.92		2.55	.21
Bhutan	BTN	South Asia	Lower middle income	2009	7196.82		255	66			43				44.9	23.4	93	79		.17	207	2.10573								255.63098							33	65	5	61		3.55
Bhutan	BTN	South Asia	Lower middle income	2010	7783.44		247	64.5	84.59999999999999		42.4	33.5	7.6	5.9	42.4	22.5	91	85		.15	239	.8595		69529		131	4.2	.64369		245.89622	13.6					.3	34	65	5	64		3.5599999	49						28.923077
Bhutan	BTN	South Asia	Lower middle income	2011	8447.25		239	70			41.9				40	21.6	95	95		.15	223	.37814		69283						261.06048							34	64	4	67	32.54141	3.3499999							49.692307
Bhutan	BTN	South Asia	Lower middle income	2012	8886.370000000001	38.8	231	74.59999999999999			41.3				38	20.8	97	90		.14	201	.15794		69535						273.63084							34	64	4	69	35.66493	3.6199999		4.00818	10.49		2.77	.16
Bhutan	BTN	South Asia	Lower middle income	2013	9092.629999999999		223	89			40.8				36.2	20.1	97	89		.13	190	.02854		108115						279.53501							35	64	3	71	37.18988	3.71			11.25		2.86	.13	35.23077
Bhutan	BTN	South Asia	Lower middle income	2014	9338.280000000001		214	89			40.3				34.6	19.3	99	92		.13	185	.03571		107846						119.57276							35	63	3	73	39.91583	3.5599999			13.31		3.39	.2	58.923077
Bhutan	BTN	South Asia	Lower middle income	2015	9738.41		203	89			39.9				33.1	18.4	99	94		.12	165	.06312	.8100000000000001	227111		177	4.5	.27156		97.08839999999999	15.1	1.5928299				.3	36	63	2	75	37.24239	3.76	57		14.7		3.45	.21	64.07692
Bhutan	BTN	South Asia	Lower middle income	2016	10332.5		193	89			39.4				31.9	17.6	98	90		.12	193	.02751		241761						0		1.21787		88	3.9		36	63	2	76	37.57369	3.5799999			15.33		4.06	.31	76.384613
Bhutan	BTN	South Asia	Lower middle income	2017	10851.9	37.4	183	96.40000000000001			39				30.7	17	98	99		.11	145	.01994		234506						35.34755		1.71038					36	63	1	77		3.3399999	60	3.98469	16.35	.9	4.02	.5	73.384613
Bhutan	BTN	South Asia	Lower middle income	2018	11208.4			96.2			38.6				29.6	16.3	97	91		.11	149	.01075		222639						33.17232		1.1574351					36	64	1	78		3.24			18.52	.8	4.24	.57
Bhutan	BTN	South Asia	Lower middle income	2019	11639.56			96.3		8	38.2				28.6	15.7	97	92	26	.1	165	.00354		229846		214	4.6	.21121		0	16.2					.2	36	65	0	79		3.5999999	62		18.29	.9	4.6	.6
Bhutan	BTN	South Asia	Lower middle income	2020	11431.73										27.6	15.3	95	92	90	.09	165	.03853															37	65	0	80		4.3699999			20.78	.92	4.99	.66
Bhutan	BTN	South Asia	Lower middle income	2021	11105.02
Bhutan	BTN	South Asia	Lower middle income	2022	11460.03
Botswana	BWA	Sub-Saharan Africa	Upper middle income	2000	10629.96		262	98.5			34.7	29.1	10.1	5.9	80.5	16.6	97			18.64	914	17.57326				893	35.3	6.64891	33.2		31.8					3.4			22	44		5.9400001	32		26.28		3.04
Botswana	BWA	Sub-Saharan Africa	Upper middle income	2001	10457.14		271	92			34.4				80	17	97			16.95	888	6.93342			23.7														21	46		6.1900001			23.85		3.05
Botswana	BWA	Sub-Saharan Africa	Upper middle income	2002	10896.89	64.7	278	96.5			34.1				78.3	17.8	97			15.45	855	3.24119			24.1														21	48		6.4699998			24.32		3.14
Botswana	BWA	Sub-Saharan Africa	Upper middle income	2003	11205.35		278	96.09999999999999		68	33.9				76.09999999999999	18.7	96			14.06	816	1.61932			24.5														20	50		6.21			25.66		3.03
Botswana	BWA	Sub-Saharan Africa	Upper middle income	2004	11305.6		264	97.3			33.6				72.7	19.6	96			12.77	773	1.03972			24.2														20	51		5.8899999			26.92	.22	4.05	.79
Botswana	BWA	Sub-Saharan Africa	Upper middle income	2005	11600.31		239	94			33.3				67	20.4	96			11.12	728	1.22909			25.2	1049	34	7.06844	28.5		24.8					3			19	53		5.0700002	46		24.84		2.59
Botswana	BWA	Sub-Saharan Africa	Upper middle income	2006	12318.35		221	99.3		51	32.9				61.5	21	96			10.23	684	3.94439			27.5														19	54		4.8800001			27.27		3.22
Botswana	BWA	Sub-Saharan Africa	Upper middle income	2007	13057.09		209	94.59999999999999			32.4	28.9	10	7.3	58.6	21.6	96			9.65	641	1.03909			29.8														18	55		5.52			30.74	.17	3.78
Botswana	BWA	Sub-Saharan Africa	Upper middle income	2008	13581.19		203	98.3			32				57.6	22	96			9.300000000000001	598	1.9346			30.9														17	56		5.9000001			29.32	.09	3.74	.6899999999999999
Botswana	BWA	Sub-Saharan Africa	Upper middle income	2009	12298.84	60.5	189	99.5			31.7				55.3	22.4	96			8.74	557	2.09941			31.6														16	58		6.6199999		1.00337	29.77	.28	3.55	.55
Botswana	BWA	Sub-Saharan Africa	Upper middle income	2010	13126.23		179	99.09999999999999			31.4				51.4	22.7	95			8.380000000000001	518	1.69195		264669	31.5	1052	24.4	6.54028	24.8		24.2					2			15	58		6.27	51		29.27	.28	4.12		47.384617
Botswana	BWA	Sub-Saharan Africa	Upper middle income	2011	13724.68		176	99.8		39	31.1				51.9	22.9	95			8.039999999999999	480	.51041		266032	30.2														14	60	23.53303	5.8699999			28.86	.27	4.06	2.13
Botswana	BWA	Sub-Saharan Africa	Upper middle income	2012	14166.54		170	99.8		40.2	31				50.8	23.1	95		52	7.29	445	.22482		268521	29.7														14	60	23.67763	6.3499999			28.52	.27	4.02
Botswana	BWA	Sub-Saharan Africa	Upper middle income	2013	15597.63		164	99.90000000000001		43.6	31				49.6	23.2	95	83	72	6.64	414	.52946		251555	28					0									13	61	23.57606	6.5							35
Botswana	BWA	Sub-Saharan Africa	Upper middle income	2014	16042.07		160	99.5		38.6	31				50.2	23.3	95	85	95	6.45	385	1.49706		252333	27.3					.28727									13	61	22.32931	5.8800001
Botswana	BWA	Sub-Saharan Africa	Upper middle income	2015	14895.93	53.3	156	99.7			31.2				49.7	23.3	95	80	93	6.3	356	.3229	.19	257169	26.4	1279	19	6.86242	21.7	0	24.8					2			12	62	27.69654	6.0999999	53						56.384617
Botswana	BWA	Sub-Saharan Africa	Upper middle income	2016	15654.69		151	99.7		48.9	31.3				49.2	23.2	95	74	91	5.89	326	.9183		261950	27.7					0				53	11.8				12	62	25.1562	5.77			41.15	.42	3.84
Botswana	BWA	Sub-Saharan Africa	Upper middle income	2017	15948.03		144	99.8		50	31.4				47.8	23	95	74	89	5.31	300	1.99737		241157	28.9					300.85439									11	63		6.6300001	54						42.153847
Botswana	BWA	Sub-Saharan Africa	Upper middle income	2018	16243.31					51.9	31.4				47	22.7	95	74	91	5.01	275	.53734	.19	238203	29.5				19.8	283.35908									11	64		6.04			54.57	.53	3.78	2.16
Botswana	BWA	Sub-Saharan Africa	Upper middle income	2019	16386.87					53.3	31.4				45.9	22.3	95	76	92	4.63	253	.16827		238203	29.3	1428	16.1	6.6077	19.8		26.4					1.8			10	64		6.1199999	54			.75
Botswana	BWA	Sub-Saharan Africa	Upper middle income	2020	14688.12										44.8	21.9	95	66	90	4.39	236	1.12823	.18						19.4										10	65		6.1900001
Botswana	BWA	Sub-Saharan Africa	Upper middle income	2021	15705.54
Botswana	BWA	Sub-Saharan Africa	Upper middle income	2022	16103.86
Central African Republic	CAF	Sub-Saharan Africa	Low income	2000	1143.54		1280	31.7			55.1	44.4	10.8	10.4	168.9	49	37				540	441.96427				1402	19	3.85929			32.3					4.2	9	20	23	5		4.27	15
Central African Republic	CAF	Sub-Saharan Africa	Low income	2001	1152.55		1290				55				167.4	48.9	40				540	433.93634			39.2												8	20	23	5		3.96
Central African Republic	CAF	Sub-Saharan Africa	Low income	2002	1156.92		1280				54.9				165.8	48.7	44				540	434.42503			40.1												8	20	23	5		4.23
Central African Republic	CAF	Sub-Saharan Africa	Low income	2003	1112.47		1250			132.9	54.8				164.2	48.6	47				540	438.87395			40.6												8	20	23	5		4.4000001
Central African Republic	CAF	Sub-Saharan Africa	Low income	2004	1093.14		1230				54.7				162.5	48.4	51				540	446.47127			40.5												8	19	23	5		4.3000002			4.07	.02	.84	.04
Central African Republic	CAF	Sub-Saharan Africa	Low income	2005	1106.06		1200				54.6				160.8	48.2	54				540	444.80584			39.6	1404	15.1	3.76281			33.4					3.4	8	19	24	5		4.3699999	20
Central African Republic	CAF	Sub-Saharan Africa	Low income	2006	1138.19		1170	41.4		153.4	54.5	43.6	8.6	12.1	158.3	48	51				540	440.10466			37.7												8	19	24	5		4.4400001
Central African Republic	CAF	Sub-Saharan Africa	Low income	2007	1162.5		1130			158.6	54.2				155.6	47.7	48				540	432.30497			35.7												8	18	24	5		4.7199998
Central African Republic	CAF	Sub-Saharan Africa	Low income	2008	1170.59	56.2	1090	43.7			54				152.8	47.2	45				540	422.80609			33.3												7	18	24	5		4.0900002		6.74757	1.95	.01	.41	.02
Central African Republic	CAF	Sub-Saharan Africa	Low income	2009	1180.61		1050			229	53.8				148.9	46.7	42				540	409.57686			31												7	18	24	5		4.8200002			2.53	.01	.47	.02
Central African Republic	CAF	Sub-Saharan Africa	Low income	2010	1211.53		1000	40		229	53.5	40.7	1.8	7.4	145	46.1	45				540	395.60177		3987855	29.1	1488	15.8	4.16264			30.5					3.5	7	17	24	5		3.5699999	27
Central African Republic	CAF	Sub-Saharan Africa	Low income	2011	1242.71		981		22		53.3				140.5	45.5	47		8		540	385.81201		4013319	28.1												7	17	24	5	40.80821	3.6800001							27.692308
Central African Republic	CAF	Sub-Saharan Africa	Low income	2012	1300.41		963			189.2	53	39.7	2	7.4	136.2	44.7	47		47		540	377.72492		4005821	32.8												7	16	24	5	41.46308	3.9200001
Central African Republic	CAF	Sub-Saharan Africa	Low income	2013	824.932		1030				52.9				132.5	43.9	23		23		540	371.19029		4019436	40.3												7	16	25	5	42.12816	4.77							19.461538
Central African Republic	CAF	Sub-Saharan Africa	Low income	2014	822.636		961				52.7	38	2.1	6.2	128.2	43.2	45		45		540	362.65479		4048943	48.3												7	16	25	5	39.03013	4.5700002							24.23077
Central African Republic	CAF	Sub-Saharan Africa	Low income	2015	852.7859999999999		912			179.7	52.6				123.3	42.5	43		44		540	346.44286	6.62	4096089	49.9	1393	14.4	2.43904			34					3.3	7	15	25	5	44.82026	5.0300002	30		2.06		.72	.05
Central African Republic	CAF	Sub-Saharan Africa	Low income	2016	884.431		890				52.4				118.2	41.7	42		43		540	334.1203		3756993	48.6							20.204945		141	82.09999999999999		7	15	25	5	43.26695	5.4400001							28.76923
Central African Republic	CAF	Sub-Saharan Africa	Low income	2017	912.808		829			182.4	52.1				114.5	41	42		40		540	328.6994		3765243	46.1												6	15	25	5		6.6700001	30						27
Central African Republic	CAF	Sub-Saharan Africa	Low income	2018	933.458					184.4	51.8	37.5	1	6.5	111.1	40.2	42		40		540	324.66722	3.86	3300000	46.7												6	14	25	5		11			2.56	.02	.72	.08
Central African Republic	CAF	Sub-Saharan Africa	Low income	2019	945.181			40.3	27.6		51.5	40.2	1.5	5.2	106.6	39.6	42		40		540	322.87275		4442825	48.2	1351	12.3	1.71467			37.7					2.8	6	14	25	5		7.8299999	33
Central African Republic	CAF	Sub-Saharan Africa	Low income	2020	937.55										103	38.8	42		40		540	335.99447	3.75														6	14	25	5		9.3999996
Central African Republic	CAF	Sub-Saharan Africa	Low income	2021	911.216
Central African Republic	CAF	Sub-Saharan Africa	Low income	2022	929.622
Canada	CAN	North America	High income	2000	41650.36	33.4	9	99.3			15.7				6.2	3.8	89				6.5					6759	11.9	9.326560000000001	28.4		9.800000000000001	1.792665				.4	98	78	0	95		8.25	76	3.3
Canada	CAN	North America	High income	2001	41952.43	33.6	10	99.3		16.3	15.3				6.2	3.8	89				6.6				2.5							1.8009551					98	78	0	95		8.6199999		2.9
Canada	CAN	North America	High income	2002	42752.97	33.6	10	99.3		15	15.1				6.2	3.9	88				6.1				2.5							1.87167					98	78	0	95		8.8599997		3
Canada	CAN	North America	High income	2003	43117.35	33.8	10	98.90000000000001		14.5	14.9				6.2	3.9	91				5.9				2.5							1.750275					98	78	0	95		9.0100002		3.3
Canada	CAN	North America	High income	2004	44033.29	33.8	10	99		13.7	14.8		10.4		6.1	3.9	91				5.6				2.5							1.970735					98	78	0	95		9.0699997		3.2
Canada	CAN	North America	High income	2005	45016.85	33.6	11	98.8		13.4	14.7				6.1	3.9	93				5.5				2.5	7916	12.2	9.791779999999999	23.3		9.5	2.0725851				.3	98	79	0	95		9.04	81	3.7
Canada	CAN	North America	High income	2006	45740.72	34.1	11	100		13.7	14.6				6	3.9	95				5.4				2.5							1.8760149					98	79	0	95		9.3400002		4
Canada	CAN	North America	High income	2007	46234.5	33.8	11	98.8		14	14.6				6	3.8	94				5.3				2.5							1.819525					98	80	0	95		9.4499998		4
Canada	CAN	North America	High income	2008	46205.53	33.9	12	98.7		14.3	14.6				5.9	3.8	92		42		5.4				2.5							1.84946					98	80	0	95		9.6099997		4.3
Canada	CAN	North America	High income	2009	44343.81	34	12	98.59999999999999		14.2	14.6				5.8	3.8	91		50		5.3				2.5							1.81431					98	80	0	95		10.72		4.4
Canada	CAN	North America	High income	2010	45206.13	33.6	11	98.5		13.5	14.6				5.7	3.8	89		58		4.6			0	2.5	6964	12.1	10.1438	19.3		7.3	1.633925				.3	99	81	0	95		10.7	84						70.692307
Canada	CAN	North America	High income	2011	46165.98	32.7	11	98.40000000000001		12.6	14.6				5.7	3.7	87		66		4.8			0	2.5							1.760235					99	81	0	95	8.082050000000001	10.41							95.46154
Canada	CAN	North America	High income	2012	46482.4	33.5	11	98.09999999999999		12	14.7				5.6	3.7	91	83	73		5.4			0	2.5							1.57463					99	82	0	95	8.128640000000001	10.51							98.230766
Canada	CAN	North America	High income	2013	47063.78	33.8	11	98		11.1	14.8				5.5	3.6	91	86	79		5.3			0	2.5							1.446925					99	82	0	95	7.63486	10.41			94.79000000000001				98.692307
Canada	CAN	North America	High income	2014	47924.29	33.2	11	97.90000000000001		10.2	15				5.4	3.6	91	86	79		5.1			0	2.5							1.468835					99	82	0	95	7.56214	10.26		3.5	97.48				99.615387
Canada	CAN	North America	High income	2015	47853.97	33.7	11	97.90000000000001		9.4	15.2				5.4	3.6	91	86	80		5.2		1.03	0	2.5	7230	13	8.956810000000001	15.8		5.8	1.699145				.3	99	83	0	95	7.32848	10.74	89	3.3	98.19				99.07692
Canada	CAN	North America	High income	2016	47831.31	32.7	10	97.8		8.4	15.4				5.3	3.5	91	86	80		5.5			0	2.5							1.68917		15	.4		99	83	0	95	6.40672	11.03		3.4	99.19				100
Canada	CAN	North America	High income	2017	48688.07	33.3	10	97.90000000000001		7.7	15.5				5.2	3.4	91	87	81		5.6			5	2.5					0		1.8037699					99	84	0	95		10.86	89	3.8	99.48999999999999				100
Canada	CAN	North America	High income	2018	49186.08	32.5		98		6.6	15.7				5.1	3.3	91	87	81		5.6			0	2.5				13.6	0							99	84	0	95		10.85			99.87	6.67	24.25	10.33
Canada	CAN	North America	High income	2019	49392.36			98		6.5	16				5.1	3.3	91	87	84		5.9			0	2.5	6821	11.8	8.80533	13.6		5.3					.3	99	84	0	95		10.95	89	3.5	113.75	6.63	24.43	11.69
Canada	CAN	North America	High income	2020	46227.63			98							5	3.2	91	83	84		5.9								13								99	84	0	95		12.94			110.73			11.09
Canada	CAN	North America	High income	2021	48582.28
Canada	CAN	North America	High income	2022	50422.12
Switzerland	CHE	Europe & Central Asia	High income	2000	59965	33.4	7				13.4				5.6	3.5	93			.09	9.300000000000001					1593	20.2	12.4758	28.3		8.5	.96367002				.2	94	100	0	95		9.1099997	77		119.41	4.86	35.3	6.23
Switzerland	CHE	Europe & Central Asia	High income	2001	60662.78		7			5.4	13.2				5.5	3.5	93			.1	8.800000000000001				2.5							1.202505					94	100	0	95		9.4399996			119.86	4.78	35.37	6.31
Switzerland	CHE	Europe & Central Asia	High income	2002	60198.62	31.7	7			5.4	13.1				5.4	3.4	93			.1	9.5				2.5							1.187745					94	100	0	95		9.8500004			124.19	4.85	35.9	6.37
Switzerland	CHE	Europe & Central Asia	High income	2003	59673.38		7			5.2	13.1				5.3	3.4	93			.1	9.1				2.5							1.003065					94	100	0	95		10.11			129.69	4.95	36.91	6.29
Switzerland	CHE	Europe & Central Asia	High income	2004	60823.33		7			5.1	13.1				5.2	3.3	93			.09	8.699999999999999				2.5							1.0658751					94	100	0	95		10.18			128.35	5.02	37.26	6.09
Switzerland	CHE	Europe & Central Asia	High income	2005	62128.9		7			5.1	13.1				5.1	3.3	94	71		.08	8				2.5	1456	19	11.6343	27.7	4893.45403	5.7	1.01577				.1	94	100	0	95		10	81		130.03	5.1	37.62	6.07
Switzerland	CHE	Europe & Central Asia	High income	2006	64322.9	33.9	7			4.5	13.1				4.9	3.3	94	71		.08	7.3				2.5					5263.82659		.80070502					94	100	0	95		9.5299997			133.82	5.21	38	6.06
Switzerland	CHE	Europe & Central Asia	High income	2007	66489.55	34.3	6			4.3	13				4.8	3.2	94	71		.07	6.4				2.5					4289.0269		.67662001					94	100	0	95		9.3599997			136.21	5.22	37.92	6.23
Switzerland	CHE	Europe & Central Asia	High income	2008	67497.75999999999	33.8	6			4.3	13				4.7	3.2	95	83	13	.07	7				2.5					3101.51098		.70949501					94	100	0	95		9.4799995			139.22	5.23	38.3	6.32
Switzerland	CHE	Europe & Central Asia	High income	2009	65175.58	32.9	6			4.1	13.1				4.6	3.2	95	83	25	.06	7.5				2.5					6642.27955		.660685					94	100	0	95		10.07			142.1	5.22	38.48	6.37
Switzerland	CHE	Europe & Central Asia	High income	2010	66533.75999999999	32.6	6			3.9	13.1				4.6	3.2	95	83	37	.06	7.5			0	2.5	1281	14.5	11.41466	26.9	3244.27767	4.3	.66608				.2	94	100	0	95		9.9399996	83		149.59	5.26	38.17	6.37	79.230766
Switzerland	CHE	Europe & Central Asia	High income	2011	67087.97	31.7	6			3.3	13.2				4.5	3.1	96	86	50	.06	7.6			0	2.5					5429.21874		.58187503					94	100	0	95	13.58409	10.02			154.69	5.21	38.36	6.65	85.53846
Switzerland	CHE	Europe & Central Asia	High income	2012	67259.35000000001	31.6	6			3.4	13.3				4.4	3.1	96	86	62	.06	6			1	2.5					4200.9016		.56380498					94	100	0	95	12.38106	10.25			158.58	5.22	39.1	6.65	85.46154
Switzerland	CHE	Europe & Central Asia	High income	2013	67791.5	32.5	6			3	13.5				4.4	3	96	86	75	.05	6.6			0	2.5					3548.73581		.70200998					94	100	0	95	11.88561	10.46			161.79	5.19	40.3	6.44	88.384613
Switzerland	CHE	Europe & Central Asia	High income	2014	68572.33	32.5	5			2.9	13.7				4.3	3	96	87	80	.05	5.9			0	2.5					2939.03637		.49876001					94	100	0	95	10.96823	10.62			164.21	5.09	41.17	6.45	90.846153
Switzerland	CHE	Europe & Central Asia	High income	2015	68862.25	32.3	5			2.6	13.9				4.3	3	96	87	80	.05	7.4		.17	0	2.5	1381	15	11.4877	26.2	3183.05499	3.1	.68671501				.2	94	100	0	95	11.20948	11.01	84		168.62	5.06	41.9	6.44	91.307693
Switzerland	CHE	Europe & Central Asia	High income	2016	69480.81	33	5			2.9	14.1				4.2	2.9	96	87	80	.04	7.9			0	2.5					2462.83946		.53648001		25	.1		94	100	0	95	10.11246	11.3			173.28	5.03	42.47	7	91.692307
Switzerland	CHE	Europe & Central Asia	High income	2017	69851.7	32.7	5			2.4	14.4				4.2	2.9	96	90	84	.03	7.2			0	2.5					3635.23426		.53275502					94	100	0	95		11.48	86		175.36	5.16	42.96	6.96	91.307693
Switzerland	CHE	Europe & Central Asia	High income	2018	71363.88	33.1				2.3	14.6				4.1	2.9	96	90	84	.03	6.4			0	2.5				25.7	6246.38438		.58591002					94	100	0	95		11.39			178.95	5.09	43.33	6.9
Switzerland	CHE	Europe & Central Asia	High income	2019	71736.64999999999					2	14.9				4	2.8	96	90	84		5.4			0	2.5	1412	14.5	11.22872	25.7	3855.20251	2.2					.2	94	100	0	95		11.29	87		182.61	4.05	43.42	6.72
Switzerland	CHE	Europe & Central Asia	High income	2020	69443.10000000001										4	2.8	96	93	86		4.7								25.5								94	100	0	95		11.8					43.8
Switzerland	CHE	Europe & Central Asia	High income	2021	71480.02
Switzerland	CHE	Europe & Central Asia	High income	2022	73070.92999999999
Chile	CHL	Latin America & Caribbean	High income	2000	15119.51	52.8	31	99.8			23.3				10.9	5.7	91			.17	23					2590	10.3	7.75345	46.9		17.9					.3	92	51	2	95		7.04	63
Chile	CHL	Latin America & Caribbean	High income	2001	15440.83		32	99.8		60.6	22.8	2.8	12.9	.5	10.3	5.4	97			.16	22				3.4												93	51	2	95		7.1500001
Chile	CHL	Latin America & Caribbean	High income	2002	15744.76		28	99.8		55.9	22.4	2.5	12	.5	9.800000000000001	5.3	97			.14	18				3.2												93	51	2	95		7.27				.01	8.92
Chile	CHL	Latin America & Caribbean	High income	2003	16217.97	51.5	27	99.8		50.7	21.9	2.5	12.1	.5	9.5	5.3	96			.13	16				3.2												93	52	2	95		7.3299999				.01	9.470000000000001
Chile	CHL	Latin America & Caribbean	High income	2004	17206.82		27	99.8		49.2	21.5	2.4	12.1	.5	9.300000000000001	5.4	93	96		.12	19				3.2												94	53	2	95		6.9000001				.01	9.84
Chile	CHL	Latin America & Caribbean	High income	2005	18013.35		25	99.8		50.4	21.2				9.1	5.4	91	96		.11	18				3.1	3441	9.699999999999999	8.93214	41.7	124.02764	17.7	3.6004901				.4	94	55	2	95		6.5900002	71			.01	9.800000000000001
Chile	CHL	Latin America & Caribbean	High income	2006	18958.56	47.3	25	99.8		52.7	20.9	2.2	11.7	.5	9	5.5	94	95		.11	18				3.1					101.76237		3.648025					95	56	2	95		6.04		9.194839999999999		.01	10.4
Chile	CHL	Latin America & Caribbean	High income	2007	19684.96		23	99.7		54.8	20.6	2.1	9.800000000000001	.3	8.9	5.4	96	95		.12	17				3.1					111.99949		3.7651401					95	58	1	95		6.1799998				.01	10.37
Chile	CHL	Latin America & Caribbean	High income	2008	20167.48		21	99.8		56.5	20.3	2	9.5	.3	8.9	5.3	95	89		.14	17				3.4					146.08552		3.55617					96	60	1	95		6.7399998				.01	10.39
Chile	CHL	Latin America & Caribbean	High income	2009	19631.63	47	21	99.8		55.9	20.1				8.800000000000001	5.3	94	89		.16	16				3.6					0		3.7720201					96	61	1	95		7.21				.01	10.29
Chile	CHL	Latin America & Caribbean	High income	2010	20552.37		20	99.8		53.5	19.8				8.699999999999999	5.3	92	84		.18	16			132541	3.6	3766	11.6	9.306089999999999	37.1	4233.64446	12.5	3.203675				.3	96	63	1	95		6.77	73		12.67	5.61	14.33	2.64
Chile	CHL	Latin America & Caribbean	High income	2011	21569.47	46	18	99.90000000000001		52.3	19.7				8.5	5.3	94	77	54	.2	16			131544	3.4					32.76891		3.7285099					97	65	1	95	22.63611	6.77		11.3328	15.38	5.94	15.85	2.69	86.53846
Chile	CHL	Latin America & Caribbean	High income	2012	22472.93		17	99.8		51.6	19.5				8.4	5.3	90	74	82	.22	16			125478	3.2					6.35767		2.5274849					97	66	1	95	21.88464	7.02			18.49	7.07	17.47	3	66.153847
Chile	CHL	Latin America & Caribbean	High income	2013	23158.73	45.8	16	99.8		48.4	19.4	1.8	10.1	.3	8.300000000000001	5.3	91	78	79	.23	16			45	3.1					0		3.19556					98	68	1	95	23.49714	7.4400001			21.66	8.19	18.81	3.45	73.384613
Chile	CHL	Latin America & Caribbean	High income	2014	23334.84		15	99.8		46.1	19.3	1.8	9.300000000000001	.3	8.1	5.2	95	88	92	.25	15			30	3.1					210.10122		2.4946051					98	70	1	95	22.82916	7.8099999			93.65000000000001	9.08	20.28	4.13	72.153847
Chile	CHL	Latin America & Caribbean	High income	2015	23626.51	44.4	14	99.7		40.6	19.2				7.9	5.1	96	89	90	.26	16		.28	40	3	4824	10	9.24409	32.9	252.04459	12.3	3.4350901				.3	98	71	0	95	24.13781	8.3000002	77		108.36	10.04	21.47	4.43	74.384613
Chile	CHL	Latin America & Caribbean	High income	2016	23775.07		13	99.7		33.4	19.2				7.7	5	95	87	93	.26	16			44	3.1					3.57238		3.3982451		35	.2		99	73	0	95	23.91552	8.5200005		14.61313	112.03	10.5	22.94	4.7	79.384613
Chile	CHL	Latin America & Caribbean	High income	2017	23720.43	44.4	13	99.8		26.4	19.3				7.4	4.9	93	90	93	.27	17			444	3					84.74449		4.2643652					99	74	0	95		9.0699997	78		123.31	11.86	24.41	4.94	83.615387
Chile	CHL	Latin America & Caribbean	High income	2018	24166.48			99.8		22.6	19.3				7.2	4.7	95	93	93	.27	18			361	3				29.9	0		4.4552951					99	76	0	95		9.1599998			133.25	12.55	25.91	5.26
Chile	CHL	Latin America & Caribbean	High income	2019	23957.26			99.8			19.4				7	4.5	96	91	95	.27	18			33	3.4	4464	9	8.946999999999999	29.9	0	14.9					.4	99	77	0	95		9.3299999	80		47.89	13	26.61	5.53
Chile	CHL	Latin America & Caribbean	High income	2020	22149.86	44.9									6.8	4.4	93	83	89	.26	15								29.2	0							99	79	0	95		9.75			43.48	13.96	28.35	6.07
Chile	CHL	Latin America & Caribbean	High income	2021	24262.41
Chile	CHL	Latin America & Caribbean	High income	2022	24606.41
China	CHN	East Asia & Pacific	Upper middle income	2000	3430.96		59	96.59999999999999			28.7	17.8	3.4	2.5	36.7	21.4	85				107	.01479				144627	14.3	3.80342	26.7		21.4					1.7		13	2	42		4.5100002	50		9.76		12.36	3.19
China	CHN	East Asia & Pacific	Upper middle income	2001	3690.64		55	97.3	96.59999999999999		27.7				34.1	19.9	86				104	.03887			10													13	2	42		4.25			9.85		12.54
China	CHN	East Asia & Pacific	Upper middle income	2002	4001.13	42	51	96.7		2.7	26.9	21.8	9.199999999999999	3	31.5	18.4	86				100	.04642			9.4													14	2	43		4.3800001		12.2723	9.48		11.13	2.72
China	CHN	East Asia & Pacific	Upper middle income	2003	4375.73		48	95.90000000000001			26.1				28.8	16.9	86				97	.05151			8.6													16	2	43		4.4200001			9.57		11.6
China	CHN	East Asia & Pacific	Upper middle income	2004	4790.1		46	97.3		5.6	25.3				26.3	15.3	87				94	.04888			7.9													19	2	45		4.29			9.84		11.9	2.67
China	CHN	East Asia & Pacific	Upper middle income	2005	5304.32	40.9	44	97.5		6.3	24.4	11.7	5.9	2.9	24	13.9	87	84			91	.0392			7	181237	12.9	4.01166	26.6		20.8					2		21	2	46		4.1799998	60		10.09	.38	12.13	2.61
China	CHN	East Asia & Pacific	Upper middle income	2006	5947.03		42	97.8			23.5				21.9	12.5	93	94			88	.06287			6.1													24	2	48		3.95			10.6		12.47	2.63
China	CHN	East Asia & Pacific	Upper middle income	2007	6759.28		40	98.40000000000001		3.8	22.6				20.1	11.3	93	92			85	.05177			5													26	2	49		3.6700001		18.44475	11.52		12.68	2.4
China	CHN	East Asia & Pacific	Upper middle income	2008	7370.11	43	40	99.09999999999999			21.8	9.800000000000001	5.8	2.6	18.5	10.2	97	95			82	.02925			4													29	1	51		3.9000001			12.33		13.17	2.43
China	CHN	East Asia & Pacific	Upper middle income	2009	8027.09		37	99.3		6.2	21	9	5.7	2.6	17	9.199999999999999	99	98			81	.01623			2.8													32	1	53		4.3499999			13.55		13.92	2.5
China	CHN	East Asia & Pacific	Upper middle income	2010	8836.4	43.7	36	99.59999999999999		5.9	20.2	9.4	6.6	2.3	15.8	8.4	99	99			76	.00867		52000000	2.5	185526	10.2	6.98329	26.2		20.3					2.1		35	1	56		4.23	68		14.88		14.33	2.57	86.92308
China	CHN	East Asia & Pacific	Upper middle income	2011	9621.15	42.4	34	99.7		6.2	19.7				14.6	7.6	99	99			75	.00226		25548140	2.5													39	1	58	48.55145	4.3400002			16.21	.86	14.6	2.63	88.769234
China	CHN	East Asia & Pacific	Upper middle income	2012	10299.39	42.2	33	99.8		6.7	19.3				13.5	7	99	99			73	.00042		25663107	2.5													42	1	61	50.64085	4.5700002			17.94		15.37	2.71	86.07692
China	CHN	East Asia & Pacific	Upper middle income	2013	11034.45	39.7	32	99.90000000000001		7.8	19.1	8.1	9.1	1.9	12.5	6.4	99	99			70	.00014		25822219	2.5													45	1	63	54.83789	4.71		18.82328	19.89		16.33	2.83	93.846153
China	CHN	East Asia & Pacific	Upper middle income	2014	11770.84	39.2	31	99.90000000000001			18.9				11.6	5.8	99	99			67	.00009		25974569	2.5													49	1	66	52.96124	4.7800002			21.35		16.88	2.91	98.384613
China	CHN	East Asia & Pacific	Upper middle income	2015	12535.04	38.6	30	99.90000000000001		9.199999999999999	18.9				10.7	5.3	99	99			65	.00007	.83	26100630	2.5	204838	8.1	7.10054	25.9	631.6371799999999	18.3					2		52	1	68	50.28288	4.9400001	77		22.91		17.73	2.99	99.384613
China	CHN	East Asia & Pacific	Upper middle income	2016	13306.59	38.5	29	99.90000000000001			19				9.9	4.9	99	99			63	0		26375574	2.5					885.2635				140	.6			56	1	71	45.75564	4.98		23.9798	24.67		18.65		98.46154
China	CHN	East Asia & Pacific	Upper middle income	2017	14151.79	39.1	29				18.8	4.8	8.5	1.9	9.199999999999999	4.5	99	99			62	0		26376326	2.5					479.2322								60	1	73		5.0700002	80		26.62	4.46	19.8	3.17	100
China	CHN	East Asia & Pacific	Upper middle income	2018	15050.18	38.5					18.6				8.5	4.1	99	99			61	0		26378300	2.5				25.7	465.37295								64	0	76		5.1700001			28.55		20.97
China	CHN	East Asia & Pacific	Upper middle income	2019	15893	38.2					18.5				7.9	3.7	99	98			58	0		22841	2.5	233432	8.1	6.04028	25.7	453.07218	17.4					1.8		68	0	78		5.3499999	82		30.83		22.27
China	CHN	East Asia & Pacific	Upper middle income	2020	16216.08					6.1					7.3	3.5	99	99			59	0							25.6	505.73351								70	0	79		5.5900002
China	CHN	East Asia & Pacific	Upper middle income	2021	17469.51
China	CHN	East Asia & Pacific	Upper middle income	2022	18406.21
Côte d'Ivoire	CIV	Sub-Saharan Africa	Lower middle income	2000	4174.98		704	62.8			57.6				143.3	45.8	65			3.85	367	510.66962				4241	14.1	7.03667	18.7		25.4					3	34		36	19		6.1300001	19
Côte d'Ivoire	CIV	Sub-Saharan Africa	Lower middle income	2001	4074.12		706			135	57.5				140.1	45.2	66			3.44	350	521.9457			20.4												34		35	18		6.02
Côte d'Ivoire	CIV	Sub-Saharan Africa	Lower middle income	2002	3904.65	41.3	713			134.3	57.4				136.7	44.6	64			3.03	330	523.07812			21.3												34		35	18		5.9000001		18.46969
Côte d'Ivoire	CIV	Sub-Saharan Africa	Lower middle income	2003	3753.97		711			132	57.3				133.1	44	61			2.7	309	521.56539			21.2												34		34	17		5.48
Côte d'Ivoire	CIV	Sub-Saharan Africa	Lower middle income	2004	3703.9		709	68		129.6	57.2				129.5	43.4	67			2.43	288	515.90026			20.6												34		33	17		5.48			5.67	.19	1.16	.44
Côte d'Ivoire	CIV	Sub-Saharan Africa	Lower middle income	2005	3672.18		704	55.1		111.1	57.1				125.6	42.7	76			2.15	267	486.07795			20.2	4418	11.5	1.31702	15.8	6.63597	26.3					2.8	34		33	17		5.0100002	27		4.9	.11	.93	.07
Côte d'Ivoire	CIV	Sub-Saharan Africa	Lower middle income	2006	3633.38		699	56.8		120.7	57				122	42	77			1.93	249	475.74177			20.2					.02666							34		32	17		4.7600002
Côte d'Ivoire	CIV	Sub-Saharan Africa	Lower middle income	2007	3603.81		698			120.3	56.8	39	4.9	14	118.2	41.3	76			1.72	233	471.28617			21.1					.15648							35		32	17		4.5500002
Côte d'Ivoire	CIV	Sub-Saharan Africa	Lower middle income	2008	3601.8	43.2	694			128.1	56.6				114.2	40.6	74			1.47	219	477.93081			22.1					0							35		31	17		4.5700002		17.44369	4.71	.14	1.4	.21
Côte d'Ivoire	CIV	Sub-Saharan Africa	Lower middle income	2009	3624.67		700			125	56.5				109.9	40	81			1.33	207	485.25289			22.3					.87741							35		31	17		4.4699998
Côte d'Ivoire	CIV	Sub-Saharan Africa	Lower middle income	2010	3604.1		701			129	56.3				106.3	39.3	78			1.14	196	481.86169		17858797	22.3	4938	11.4	1.78466	13.2	9.998559999999999	25.8					2.8	35		30	18		4.4200001	35
Côte d'Ivoire	CIV	Sub-Saharan Africa	Lower middle income	2011	3342.14		703				56.1				103.1	38.7	61			1.03	186	466.61203		18024926	21.7					.0428							35		30	19	52.84488	4.4000001			4.62		1.53		51.53846
Côte d'Ivoire	CIV	Sub-Saharan Africa	Lower middle income	2012	3611.33		702	59.4	32.2	112.2	56	29.9	3.2	7.6	100.1	38	82			.87	178	382.51038		17470746	21.9					0							35		29	19	47.66076	4.4299998
Côte d'Ivoire	CIV	Sub-Saharan Africa	Lower middle income	2013	3846.17		691				55.8				97	37.4	75			.73	170	294.24956		19946532	20.4					3.47255							35		29	21	49.45936	3.72			5.72				87.384613
Côte d'Ivoire	CIV	Sub-Saharan Africa	Lower middle income	2014	4078.37		676				55.6				93.59999999999999	36.8	73		2	.63	165	265.47325		18127710	18.6					44.98032							35		28	22	44.8068	3.73		12.4271	6.26	.22	2.31	1.07
Côte d'Ivoire	CIV	Sub-Saharan Africa	Lower middle income	2015	4326.53	41.5	658			123.3	55.4				90.8	36.2	79		70	.55	159	247.73557	3.04	18738388	16.5	5039	10	2.54462	11.1	29.7811	23.2					2.8	35		28	23	58.10001	3.22	43		4.69
Côte d'Ivoire	CIV	Sub-Saharan Africa	Lower middle income	2016	4519.97		636	73.59999999999999	31.1	126.2	55.2	21.6	1.5	6.1	88.40000000000001	35.6	87		80	.52	153	251.31221		16756532	15.5									144	47.2		35		27	25	57.65216	3.3499999			5.09				78.07692
Côte d'Ivoire	CIV	Sub-Saharan Africa	Lower middle income	2017	4729.65		617		42.1	118.8	55				86	35	83		82	.43	148	259.98398		20479536	15												35		27	27		3.3099999	45		5.56				86.692307
Côte d'Ivoire	CIV	Sub-Saharan Africa	Lower middle income	2018	4927.42	37.2			43.5		54.7				83.2	34.5	86		81	.36	142	272.33597	2.94	21002613	14.9				9.699999999999999								35		26	28		3.1199999			6.05	.2	3.85	1
Côte d'Ivoire	CIV	Sub-Saharan Africa	Lower middle income	2019	5101.84						54.4				80.3	33.9	84		84	.28	137	281.18709		21713670	14.9	5273	8.9	3.03567	9.699999999999999		24.1					2.5	35		26	30		3.29	45		6.56	.15	1.62	.37
Côte d'Ivoire	CIV	Sub-Saharan Africa	Lower middle income	2020	5071.74										77.90000000000001	33.2	80		79	.24	135	287.04686	3.44						9.4								35		25	32		3.72
Côte d'Ivoire	CIV	Sub-Saharan Africa	Lower middle income	2021	5237.65
Côte d'Ivoire	CIV	Sub-Saharan Africa	Lower middle income	2022	5435.21
Cameroon	CMR	Sub-Saharan Africa	Lower middle income	2000	2750.51		886	56			52.2				143.9	35.6	62			4.11	309	403.73151				4905	10.7	7.16489	12.8		27.4					3.2			8	10		4.1100001	20
Cameroon	CMR	Sub-Saharan Africa	Lower middle income	2001	2795.87	42.1	844			141	52.1				140.9	34.8	63			3.78	317	407.10325			22.9														8	11		3.8800001
Cameroon	CMR	Sub-Saharan Africa	Lower middle income	2002	2837.96		803			137.6	52				137.5	34.1	66			3.54	321	401.98807			20.7														8	12		4.0300002
Cameroon	CMR	Sub-Saharan Africa	Lower middle income	2003	2889.28		771			143.2	51.8				134	33.7	73			3.21	321	416.4662			19.3														8	13		3.9000001
Cameroon	CMR	Sub-Saharan Africa	Lower middle income	2004	3003.25		732	58.9	33.6	138.6	51.5	35.6	8.699999999999999	6.2	130.6	33.5	73			2.96	318	433.27554			17.6														7	14		3.73			15.09		1.81
Cameroon	CMR	Sub-Saharan Africa	Lower middle income	2005	2982.03		692			150.1	51.3				127.5	33.2	80			2.76	311	431.84485			15.9	5901	11.4	7.56071	11.2	42.7512	28.3					3			7	15		3.77	30		3.78	.02	.59	.02
Cameroon	CMR	Sub-Saharan Africa	Lower middle income	2006	3002.14		658	58.9		130.1	50.9	37.6	10.5	7.6	124.2	33	81			2.56	303	419.12903			14.1					36.8839									7	16		3.74
Cameroon	CMR	Sub-Saharan Africa	Lower middle income	2007	3064.13	42.8	635			134.5	50.5				121	32.7	82			2.38	292	399.78809			12.6					32.79553									7	17		3.71		8.012879999999999	4.39	.02	.7	.02
Cameroon	CMR	Sub-Saharan Africa	Lower middle income	2008	3084.99		618			128	50				117.6	32.4	84			2.2	282	363.4478			11.2					58.85566									7	18		3.6600001
Cameroon	CMR	Sub-Saharan Africa	Lower middle income	2009	3067.22		606			126.7	49.5				114.3	32	80			2.08	271	315.4641			9.1					47.7619									7	19		3.5			3.85	.02	.68	.01
Cameroon	CMR	Sub-Saharan Africa	Lower middle income	2010	3086.22		597			123.7	49				110.1	31.7	84			1.83	260	290.87033		19286214	7.6	6318	10.8	8.309480000000001	9.699999999999999	11.95015	28.9					3.3			7	19		3.5799999	34		5.27	.03	.84	.02	45.615383
Cameroon	CMR	Sub-Saharan Africa	Lower middle income	2011	3126.79		589	56.1	39.2		48.5	32.6	6.5	5.7	105.8	31.3	82		23	1.67	251	268.44288		19339400	6.2					26.80916									7	20	56.99666	3.8499999			9.16	.03	.88	.08	65.384613
Cameroon	CMR	Sub-Saharan Africa	Lower middle income	2012	3180.77		580			118.8	48.1				101.3	30.9	85		84	1.49	242	258.02858		19647096	5.8					280.7488									6	21	58.97099	3.9300001							64.692307
Cameroon	CMR	Sub-Saharan Africa	Lower middle income	2013	3262.76		567			118.6	47.6				96.7	30.4	89		88	1.29	235	262.10338		20442764	5.6					21.51988									6	21	57.72111	3.6300001							89
Cameroon	CMR	Sub-Saharan Africa	Lower middle income	2014	3362.67	46.6	564	64.7	47	119	47.1	31.7	6.7	5.2	92.40000000000001	29.9	83		83	1.21	220	261.89959		19433385	5.5					115.81214		.93478501							6	22	55.89086	3.79		10.71002					91.07692
Cameroon	CMR	Sub-Saharan Africa	Lower middle income	2015	3458.69		554				46.6				88	29.3	78		77	1.07	212	261.29851	1.9	20630132	5.4	6659	9.5	6.1243	8.4	18.296	29	1.154695				2.9			6	22	68.41697000000001	3.5999999	41
Cameroon	CMR	Sub-Saharan Africa	Lower middle income	2016	3524.44		538			123.9	46.1				84.2	28.7	75		72	1	203	257.61199		19389766	5.5					14.33019		1.1536601		118	45.2				6	22	65.42323	3.5899999				.04		.08	54.076923
Cameroon	CMR	Sub-Saharan Africa	Lower middle income	2017	3554.52		529			122.2	45.5				80.59999999999999	28	74		72	.86	194	250.56885		16222133	5.6					1.95846									6	22		3.4000001	43						57.384617
Cameroon	CMR	Sub-Saharan Africa	Lower middle income	2018	3603.55			69	44.9		44.9	28.9	11	4.3	77.3	27.4	67		67	.74	186	247.33477	1.72	16537416	5.6				7.5	5.86808			7.2						6	22		3.6199999			3.63		1.29	.01
Cameroon	CMR	Sub-Saharan Africa	Lower middle income	2019	3642.28						44.4				74.7	26.8	67		67	.6899999999999999	179	244.10309		16891418	5.3	7175	9	5.51677	7.5	308.78671	30.2					2.6			6	22		3.6500001	44			.12
Cameroon	CMR	Sub-Saharan Africa	Lower middle income	2020	3495.7										72.2	26.2	69	28	69	.6	174	259.95816	1.75						7.3	102.97649									6	22		3.77
Cameroon	CMR	Sub-Saharan Africa	Lower middle income	2021	3532.14
Cameroon	CMR	Sub-Saharan Africa	Lower middle income	2022	3602.23
Democratic Republic of the Congo	COD	Sub-Saharan Africa	Low income	2000	751.558		760				54.1				159.3	38.4	40			1.01	327	469.52373				9705	7.9	1.03392	18.8		38.1					2.5	10	22	10	5		1.55	22
Democratic Republic of the Congo	COD	Sub-Saharan Africa	Low income	2001	715.678		740	60.7		117	54.1	44.4	6.7	15.9	154.9	38	30			.95	327	469.83413			38.2												10	22	11	5		2.71
Democratic Republic of the Congo	COD	Sub-Saharan Africa	Low income	2002	715.454		734			126.1	54.2				150.4	37.6	38			.9	327	470.33801			38.2												11	21	11	5		2.6500001
Democratic Republic of the Congo	COD	Sub-Saharan Africa	Low income	2003	732.537		699				54.2				145.7	37.2	41			.83	327	474.5093			38.2												11	21	11	5		3.8199999
Democratic Republic of the Congo	COD	Sub-Saharan Africa	Low income	2004	757.686	42.2	661			126.8	54.1				140.9	36.6	54			.78	327	481.2416			38.3												11	21	11	5		4.4200001		5.80602
Democratic Republic of the Congo	COD	Sub-Saharan Africa	Low income	2005	778.968		627			123.6	53.9				136.1	36	60			.73	327	481.68907			38.4	10769	7.5	.62962	16.9		36.8					2.3	12	20	11	5		4.25	25
Democratic Republic of the Congo	COD	Sub-Saharan Africa	Low income	2006	794.429		598				53.7				131.4	35.3	62			.68	327	473.91407			38.5												12	20	11	5		4.3899999
Democratic Republic of the Congo	COD	Sub-Saharan Africa	Low income	2007	817.0700000000001		578	64.40000000000001	16.1	112.6	53.4	45.8	7	10.4	126.7	34.5	70			.64	327	464.05513			38.6												13	19	11	5		4.3400002
Democratic Republic of the Congo	COD	Sub-Saharan Africa	Low income	2008	839.816		565			132.1	53				122.3	33.8	65			.6	327	444.96345			38.7												13	19	11	5		4.9899998
Democratic Republic of the Congo	COD	Sub-Saharan Africa	Low income	2009	835.612		555			127.6	52.5				118	33	72			.55	327	413.96724			38.7												13	18	11	5		4.5500002			4.1	.01	.93	.05
Democratic Republic of the Congo	COD	Sub-Saharan Africa	Low income	2010	865.684		542	74.09999999999999	12.9	116.2	51.9	43.4	4.9	8.5	113.8	32.3	60			.51	327	389.91272		60983338	38.8	12347	7.2	1.45868	15.4		36					2.5	14	18	11	5		3.8599999	31						39.615383
Democratic Republic of the Congo	COD	Sub-Saharan Africa	Low income	2011	894.827		532			135.2	51.3				109.9	31.7	74		9	.47	327	365.71904		61690568	40												14	17	11	5	41.24141	3.26							59.76923
Democratic Republic of the Congo	COD	Sub-Saharan Africa	Low income	2012	926.788	42.1	524			138.1	50.7				106.1	31.1	75		13	.44	327	345.52394		61568637	41.5												15	17	12	5	41.98322	3.3		4.81975					64.92308
Democratic Republic of the Congo	COD	Sub-Saharan Africa	Low income	2013	972.456		514			120.1	50	42.7	4.4	8.1	102.5	30.6	68		29	.39	326	326.49209		60606457	41.5												15	16	12	5	43.56032	3.5699999			8.6		.9	.04	60.846153
Democratic Republic of the Congo	COD	Sub-Saharan Africa	Low income	2014	1029.79		500	80.09999999999999	18.9		49.3				99.2	30	68		56	.35	325	307.50466		57543026	40.7								13.4				16	16	12	5	42.29339	3.98							69.07692
Democratic Republic of the Congo	COD	Sub-Saharan Africa	Low income	2015	1065.24		490			111.1	48.6				95.90000000000001	29.5	63		66	.33	324	295.76354	1.43	52564709	40.1	13335	6.6	1.29655	14		33.5					2.3	16	15	12	5	42.35298	3.97	35		9.48				71.53846
Democratic Republic of the Congo	COD	Sub-Saharan Africa	Low income	2016	1055.57		481			109	48.1				92.8	29	57		58	.3	323	297.48054		49900757	39.9									101	59.8		17	15	12	5	42.50196	4.3699999				.02		.05	70.615387
Democratic Republic of the Congo	COD	Sub-Saharan Africa	Low income	2017	1059.81		473				47.5	41.8	3.8	6.4	89.59999999999999	28.5	57		58	.28	322	308.21041		55563633	40.2												17	14	12	5		4.1599998	37		8.970000000000001				65.307693
Democratic Republic of the Congo	COD	Sub-Saharan Africa	Low income	2018	1085.84			85.2	33		46.9				86.59999999999999	27.9	57		58	.25	321	320.87887	1.64	52756552	40.4				13								18	14	12	5		3.3			11.1	.05	3.75	.2
Democratic Republic of the Congo	COD	Sub-Saharan Africa	Low income	2019	1097.95						46.5				83.8	27.3	57		58	.21	320	320.67469		53320501	41.7	15410	6.7	1.10457	13		34.9					2	18	13	12	5		3.54	39
Democratic Republic of the Congo	COD	Sub-Saharan Africa	Low income	2020	1082.45										81.2	26.8	57		58	.18	319	324.20743	3.28						12.8								19	13	12	5		4.0500002
Democratic Republic of the Congo	COD	Sub-Saharan Africa	Low income	2021	1100.46
Democratic Republic of the Congo	COD	Sub-Saharan Africa	Low income	2022	1127.1
Congo	COG	Sub-Saharan Africa	Lower middle income	2000	5588.15		739				56.5				114.1	30.7	33			2.45	356	355.36097				1054	14.5	3.61948	11.9		26.3					2.7	27		8	9		1.51	21
Congo	COG	Sub-Saharan Africa	Lower middle income	2001	5188.93		752				56.4				111.1	30.2	31			2.35	379	351.27551			27												28		8	10		2.1900001
Congo	COG	Sub-Saharan Africa	Lower middle income	2002	5112.25		769			108.7	56.4				106.2	29.5	41			2.35	398	319.89327			26.4												28		8	10		1.7
Congo	COG	Sub-Saharan Africa	Lower middle income	2003	5010.43		757			131	56.3				100.2	28.6	50			2.2	413	314.45633			26.4												28		8	10		1.92
Congo	COG	Sub-Saharan Africa	Lower middle income	2004	4878.59		724			128.8	56.2				93.3	27.5	67			2.18	423	308.72835			31.7												30		8	11		1.92			10.46		2.15	.27
Congo	COG	Sub-Saharan Africa	Lower middle income	2005	5198.02	47.3	677	83.40000000000001	22.9		56	31.2	8.5	8	86.40000000000001	26.5	62			2.03	426	287.13403			34	991	9.699999999999999	3.9062	12.2		25.5					2.1	31		8	12		1.72	29
Congo	COG	Sub-Saharan Africa	Lower middle income	2006	5476.24		623				55.8				79.8	25.4	73			1.93	422	263.65482			36.6												33		8	13		1.71			14.02		2.09	.3
Congo	COG	Sub-Saharan Africa	Lower middle income	2007	4989.31		580			143.7	55.5				74	24.5	72			1.89	413	241.40668			35.4												35		9	13		1.9			9.01		1.04	.1
Congo	COG	Sub-Saharan Africa	Lower middle income	2008	5174.59		552				55.2				69	23.7	79			1.89	403	219.01803			35.5												36		9	15		2.24
Congo	COG	Sub-Saharan Africa	Lower middle income	2009	5635.88		526			147	54.8				65	23	78			1.79	393	206.18565			35.5												38		9	16		2.1400001
Congo	COG	Sub-Saharan Africa	Lower middle income	2010	6044.48		506			147.3	54.5				62	22.5	74			1.77	386	201.13329		3223012	36.5	1105	9	6.28786	12.8		27					1.9	40		9	17		1.85	34		4.37		1.16		15.076923
Congo	COG	Sub-Saharan Africa	Lower middle income	2011	6027.14	48.9	488				54.1	24.4	3.5	6	59.7	22.1	82			1.73	383	198.48199		3249179	36												41		9	19	42.06016	1.75		4.58063	17.9	.3	1.65	.57	57.307693
Congo	COG	Sub-Saharan Africa	Lower middle income	2012	6465.04		468	92.5	38	114.8	53.7				57.9	21.8	85		10	1.76	382	195.69167		3404680	33												42		9	20	41.70353	1.91							65
Congo	COG	Sub-Saharan Africa	Lower middle income	2013	6262.42		449			111.3	53.3				56.2	21.4	85		85	1.79	382	193.9492		3523377	30.9												43		9	22	43.97972	1.9400001			9.890000000000001				28.461538
Congo	COG	Sub-Saharan Africa	Lower middle income	2014	6520.04		433				52.9	21.2	5.9	8.199999999999999	54.4	21.1	90		85	1.83	381	186.50001		3567584	31.1												44		9	24	44.0552	1.97			7.3
Congo	COG	Sub-Saharan Africa	Lower middle income	2015	6135.17		416	91.2	43.2		52.6				52.6	20.7	80		80	1.87	379	184.01419	4.11	1346327	34.1	1144	6.8	7.87408	13.5		27.6					1.4	44		9	25	42.27801	2.46	40		7.93
Congo	COG	Sub-Saharan Africa	Lower middle income	2016	5344.95		397				52.2				50.8	20.2	71		67	1.85	378	190.02404		2278289	34.6									73	38.7		45		9	27	42.88421	2.79			9.31	.05	1.06	.15	43.53846
Congo	COG	Sub-Saharan Africa	Lower middle income	2017	4986.53		378				51.7				49.1	19.9	69		66	1.86	376	205.83869		1285748	36												45		9	29		2.52	39						30.153847
Congo	COG	Sub-Saharan Africa	Lower middle income	2018	4629.15						51.3				47.6	19.4	75		73	1.9	375	217.63234	1.98	1323442	36.8				14.3								46		9	31		1.9			9.69	.05	1.04	.3
Congo	COG	Sub-Saharan Africa	Lower middle income	2019	4496.77						51				52.5	19.1	79	9	68	1.9	373	215.91713		1407153	37.7	1243	6.5	9.20876	14.3		29.7					1.3	46		9	33		2.5699999	41
Congo	COG	Sub-Saharan Africa	Lower middle income	2020	4028.71										44.6	18.7	73	29	71	1.94	379	213.17713	2.56						14.5								46		8	35		4.4699998
Congo	COG	Sub-Saharan Africa	Lower middle income	2021	3924
Congo	COG	Sub-Saharan Africa	Lower middle income	2022	3916.46
Colombia	COL	Latin America & Caribbean	Upper middle income	2000	9255.85	58.7	94	86.09999999999999	73.3		33.4	18.2	5.3	1	25.1	13.5	79	84		.27	37	24.01729				6425	5	6.19043	15.1		20	68.113297				.2	69	15	9	78		5.6399999	51		4.97	7.66	12.47
Colombia	COL	Latin America & Caribbean	Upper middle income	2001	9291.709999999999	57.5	93	93.09999999999999		81.7	33.1				24.3	13.1	80	83		.27	36	37.36693			8.699999999999999							70.333015					69	15	8	79		5.9400001			5.3	7.13	12.72	.67
Colombia	COL	Latin America & Caribbean	Upper middle income	2002	9405.690000000001	56	92	94.5		92	32.6				23.5	12.7	81	93		.26	35	32.20459			9.1							70.634445					70	15	8	80		5.73			5.6	7.42	13.03	.67
Colombia	COL	Latin America & Caribbean	Upper middle income	2003	9652.780000000001	53.6	88	95		90.40000000000001	32.2				22.8	12.4	92	70		.24	35	27.68084			9.800000000000001							57.65992					70	16	8	81		5.7800002			5.87	7.66	13.34	.71
Colombia	COL	Latin America & Caribbean	Upper middle income	2004	10043.01	55	85	95.59999999999999		80.5	31.6				22.1	12	89	70		.21	33	21.19805			10.6							48.850025					70	16	7	82		5.8000002			6.22	7.84	13.73	.74
Colombia	COL	Latin America & Caribbean	Upper middle income	2005	10387.95	53.9	83	90.7	78	96.2	31	16	4.2	1.6	21.5	11.7	93	73		.21	30	17.67665			11.2	7021	4.1	5.63005	13.2	592.62845	16.9	43.18671				.2	71	16	7	82		6.0700002	64		6.6	8	14.15	.79
Colombia	COL	Latin America & Caribbean	Upper middle income	2006	10954.69		82	97.09999999999999			30.2				20.8	11.3	93	85		.22	32	17.29545			11.4					525.65597		41.157421					71	16	7	83		6.3400002			6.98	8.109999999999999	14.52	.84
Colombia	COL	Latin America & Caribbean	Upper middle income	2007	11558.94		83	97.8		85	29.3				20.2	11	93	93		.21	31	17.886			11					384.98252		39.99226					71	16	6	84		6.4899998			7.32	8.17	14.94	.9
Colombia	COL	Latin America & Caribbean	Upper middle income	2008	11806.92	55.3	84	98.09999999999999		83.5	28.3				19.5	10.6	92	70		.19	32	11.22376			11.3					1304.97645		37.097591					71	16	6	85		6.8400002		20.01177	7.77	8.31	15.45	.95
Colombia	COL	Latin America & Caribbean	Upper middle income	2009	11811.49	54.3	87	98.59999999999999			27.3				18.9	10.3	92	71		.21	32	11.15904			12.2					544.00479		35.952042					71	17	6	85		7.3099999			8.24	8.5	16	1.01
Colombia	COL	Latin America & Caribbean	Upper middle income	2010	12208.67	54.6	85	94.8	83.90000000000001	84	26.4	12.6	4.8	.9	18.3	10	88	74	22	.23	32	16.43692		4921126	13.1	6539	3.8	5.11086	11.4	5206.61318	16.2	34.772594				.1	72	17	5	86		7.0700002	69		8.67	8.619999999999999	16.49	1.07	77.692307
Colombia	COL	Latin America & Caribbean	Upper middle income	2011	12920.02	53.5	84	99.2		72.59999999999999	25.5				17.7	9.6	85	76	46	.23	33	8.915570000000001		4924261	12.1					4617.208		35.921108					72	17	5	87	20.31638	6.7800002			9.25	8.81	17.13	1.12	48
Colombia	COL	Latin America & Caribbean	Upper middle income	2012	13291.84	52.6	85	98.7		75.2	24.8				17.1	9.300000000000001	91	80	84	.22	33	8.25198		4722872	10.1					988.99736		36.290932					72	17	5	88	19.45661	6.75			9.880000000000001	9	17.74	1.19	69.769234
Colombia	COL	Latin America & Caribbean	Upper middle income	2013	13840.95	52.6	85	98.7		71.59999999999999	24.1				16.6	9	91	72	87	.22	32	7.02823		4722564	8.1					595.38734		33.737206					72	17	4	88	19.67742	7.02			10.47	9.220000000000001	18.43	1.24	74.07692
Colombia	COL	Latin America & Caribbean	Upper middle income	2014	14327.7	52.6	85	98.90000000000001		74.59999999999999	23.6				16	8.699999999999999	90	88	89	.21	31	5.48404		4410048	7.1					520.73583		28.890165					72	17	4	89	19.24588	7.1900001			11.09	9.44	19.18	1.31	74.615387
Colombia	COL	Latin America & Caribbean	Upper middle income	2015	14608.6	51	85	99		64.90000000000001	23				15.5	8.4	91	86	91	.2	31	8.06427	.21	3846506	6.5	7239	4.1	5.55978	9.9	437.33218	18	27.353161	2.2			.1	72	18	4	90	18.64061	7.52	76		11.65	9.73	19.74	1.39	85.384613
Colombia	COL	Latin America & Caribbean	Upper middle income	2016	14749.14	50.6	84	95.90000000000001	86.59999999999999	62	22.6	12.7	5.7	1.6	15	8.199999999999999	91	87	89	.2	33	10.83402		3761361	6.8					1173.35568		26.171225		34	.8		73	18	4	91	18.4467	7.5300002		8.19215	12.22	9.890000000000001	20.34	1.46	89.07692
Colombia	COL	Latin America & Caribbean	Upper middle income	2017	14763.9	49.7	83	99.3		61	22.3				14.6	7.9	92	89	91	.19	33	7.47709		3391009	7.1					482.93615		25.420549					73	18	3	91		7.6799998	77		12.71	10.07	21.06	1.51	88.230766
Colombia	COL	Latin America & Caribbean	Upper middle income	2018	14879.14	50.4		98.40000000000001		60.5	22				14.1	7.7	92	88	94	.19	33	8.53402		3350646	7.9				8.800000000000001	389.76013		25.742834					73	18	3	92		7.6300001			68.73	10.21	21.85	1.6
Colombia	COL	Latin America & Caribbean	Upper middle income	2019	15013.55	51.3		98.8		57.9	21.8				13.6	7.4	94	89	93	.19	35	10.74605		3186736	8.800000000000001	7171	3.9	5.45201	8.800000000000001	247.3678	15.4					.1	73	18	3	92		8.1199999	78		13.91	10.36	22.52	1.68
Colombia	COL	Latin America & Caribbean	Upper middle income	2020	13721.93	53.5				52.6					13.2	7.2	88	88	89	.18	37	9.40926							8.5	438.25765							73	18	3	93		8.9899998			14.56	10.53	23.27	1.77
Colombia	COL	Latin America & Caribbean	Upper middle income	2021	14570.07	51.5
Colombia	COL	Latin America & Caribbean	Upper middle income	2022	14964.51
Comoros	COM	Sub-Saharan Africa	Lower middle income	2000	2699.98		444	61.8			42.7	46.9	21.5	13.3	100.6	40.8	70			.02	39	65.10276				113	6.3	.15121	39.5		26.9					3.1			1	5		7.52	26
Comoros	COM	Sub-Saharan Africa	Lower middle income	2001	2787.59		437				42.3				100.2	40.7	70			.02	38	63.56416																	1	5		6.6500001
Comoros	COM	Sub-Saharan Africa	Lower middle income	2002	2855.44		429			91.59999999999999	42				100.1	40.5	89			.02	37	62.0689																	1	5		6.6799998
Comoros	COM	Sub-Saharan Africa	Lower middle income	2003	2851		423				41.6				99.59999999999999	40.3	80			.02	37	60.60736																	1	5		6.6500001
Comoros	COM	Sub-Saharan Africa	Lower middle income	2004	2869.17	55.9	414				41.3				98.5	40.1	76			.02	36	59.17653																	1	5		6.5799999			9.85	.29	1.93	.25
Comoros	COM	Sub-Saharan Africa	Lower middle income	2005	2960.24		404			89	40.8				96.7	39.7	68			.02	36	57.77396				116	5.4	.42924	32.8	330.8815	26.8					2.7			1	5		6.1300001	32		5.63	.28	1.9	.25
Comoros	COM	Sub-Saharan Africa	Lower middle income	2006	2834.33		393				40.3				94.40000000000001	39.2	69			.02	36	56.40242								0									1	5		5.77
Comoros	COM	Sub-Saharan Africa	Lower middle income	2007	2785.56		382				39.9				91.90000000000001	38.6	75			.02	35	55.06028								0									1	5		5.4200001
Comoros	COM	Sub-Saharan Africa	Lower middle income	2008	2822.59		370			74.7	39.5				89.5	38	81			.02	34	53.74855								0									1	5		5.0700002
Comoros	COM	Sub-Saharan Africa	Lower middle income	2009	2839.5		356				39.1				86.90000000000001	37.3	83			.02	33	52.46483								10.45827									1	5		4.9299998			7.03	.31	1.9	.27
Comoros	COM	Sub-Saharan Africa	Lower middle income	2010	2870.75		341			71	38.7				84.59999999999999	36.6	74			.01	33	52.97696		517852		131	5.6	.23896	27.7		27.1					2.7			1	5		4.9899998	38
Comoros	COM	Sub-Saharan Africa	Lower middle income	2011	2912.04		326			70.3	38.5				82	35.8	83			.01	34	35.178		518985						65.35521									1	5	14.64638	5.3000002
Comoros	COM	Sub-Saharan Africa	Lower middle income	2012	2925.83		313	82.2	28.8		38.3	31.1	10.6	11.2	79.40000000000001	35.1	86			.01	34	68.85262		524706						9192.12364			3.1						1	5	14.64656	5.1700001				.25	1.7	.22
Comoros	COM	Sub-Saharan Africa	Lower middle income	2013	2976.36		302				38.2				76.90000000000001	34.5	87			.01	34	71.68606		521439						143.58756									1	5	14.56233	5.0999999							29.153847
Comoros	COM	Sub-Saharan Africa	Lower middle income	2014	2958.89	45.3	293				38.1				74.7	33.6	87			.01	35	2.90101		522782						881.28885									1	5	14.7786	5.2399998		8.814489999999999
Comoros	COM	Sub-Saharan Africa	Lower middle income	2015	2917.91		285				38.1				72.3	32.9	91			.01	35	1.67217	1.96	525978		150	5.5	.79587	23.5	396.68937	26.6					2.6			1	6	16.16896	4.5999999	41
Comoros	COM	Sub-Saharan Africa	Lower middle income	2016	2938.6		279				38.1				70.09999999999999	32.1	91			.01	35	1.43666		527919						35.60118				94	50.7				1	6	15.34014	4.6500001
Comoros	COM	Sub-Saharan Africa	Lower middle income	2017	2980.06		273			38	38.1				67.90000000000001	31.3	91			.01	35	3.9686		828148						69.43212									1	7		5.27	42						37.307693
Comoros	COM	Sub-Saharan Africa	Lower middle income	2018	3006.67						38.1				65.7	30.5	91			.01	35	18.24534	1.02	828148					20.8	0									1	7		4.9000001			14.83	.38	2.64	.66
Comoros	COM	Sub-Saharan Africa	Lower middle income	2019	2978.79						38				63.5	29.8	91			.01	35	20.68303		788813		167	5.4	1.1487	20.8	6895.0077	26.6					2.4				8		5.1799998	44
Comoros	COM	Sub-Saharan Africa	Lower middle income	2020	2886.18										61.3	29	87			.01	35	5.22772	1.16						20.3											8		5.3499999
Comoros	COM	Sub-Saharan Africa	Lower middle income	2021	2855.57
Comoros	COM	Sub-Saharan Africa	Lower middle income	2022	2859.15
Cabo Verde	CPV	Sub-Saharan Africa	Lower middle income	2000	4134.26		118				46.5				38.1	18.1	90				82	1.2935				64	12	5.67985	20.6		22.9					.5			51	63		4.4299998	35
Cabo Verde	CPV	Sub-Saharan Africa	Lower middle income	2001	4302.59	52.5	109				46				34.4	17	90				83	.94455			14.5														49	63		4.75		2.81498
Cabo Verde	CPV	Sub-Saharan Africa	Lower middle income	2002	4445.81		101				45.6				31.6	16	91				55	.65991			14.4														47	63		4.7600002
Cabo Verde	CPV	Sub-Saharan Africa	Lower middle income	2003	4695.83		96			92	45.1				29.8	15.4	92				88	.5813			13.1														45	63		4.5
Cabo Verde	CPV	Sub-Saharan Africa	Lower middle income	2004	4847.98		91			90	44.6				28.6	15.1	93				80	.37904			11.3														43	64		4.3800001
Cabo Verde	CPV	Sub-Saharan Africa	Lower middle income	2005	5055.04		86	77.5	73.2		44.1				28.1	15.1	95				79	.56484			11	81	13.2	6.76551	17.8		23.8					.5			41	64		4.27	54
Cabo Verde	CPV	Sub-Saharan Africa	Lower middle income	2006	5444.52		82	76.40000000000001		84.09999999999999	43.5				27.9	15.3	96				70	.65582			11.4					0									40	65		4.4899998				.06		.06
Cabo Verde	CPV	Sub-Saharan Africa	Lower middle income	2007	5877.43	47.2	78	74.40000000000001		84.7	42.9				27.8	15.4	98				72	.14573			12.3														38	66		4.1900001		2.047		.06		.04
Cabo Verde	CPV	Sub-Saharan Africa	Lower middle income	2008	6200.94		75	74.59999999999999		83.90000000000001	42.2				27.5	15.6	99				87	.27996			13.1					0									36	68		3.5799999				.06		.04
Cabo Verde	CPV	Sub-Saharan Africa	Lower middle income	2009	6057.61		72	75.59999999999999		73.2	41.5				27	15.5	99				85	.5137			15					.82192									34	68		3.8800001			10.19	.06	5.16	.06
Cabo Verde	CPV	Sub-Saharan Africa	Lower middle income	2010	6080.13		70	98.5		80	40.8				26.3	15.3	99				90	.36694		170442	15.8	91	14.8	7.49331	15.2		23.5					.5			32	70		4.48	62		11.02	.08	5.93	.08	58.153847
Cabo Verde	CPV	Sub-Saharan Africa	Lower middle income	2011	6250.74		67	98.7		75.40000000000001	40.1				25.2	14.9	90	99			95	.05397		169326	16.3							10.61384							30	71	60.95689	4.3099999			10.88	.06	5.85	.06
Cabo Verde	CPV	Sub-Saharan Africa	Lower middle income	2012	6245.69		65			70.7	39.4				24	14.3	94	94			104	.00761		142687	16							11.066395							28	72	64.29129	5.1300001			10.91		5.15
Cabo Verde	CPV	Sub-Saharan Africa	Lower middle income	2013	6221.66		63	92.3		68.5	38.8				22.5	13.5	93	89			74	.16535		136960	16							10.53126							27	73	60.97877	5.29			7.88		6.02
Cabo Verde	CPV	Sub-Saharan Africa	Lower middle income	2014	6184.41		62	95.59999999999999		66.59999999999999	38				21	12.6	95	79			66	.19295		135058	16.4					180.59875		12.52392							25	74	60.24958	5.3299999			9.18
Cabo Verde	CPV	Sub-Saharan Africa	Lower middle income	2015	6170.77	42.4	61	91.40000000000001		64.3	37.3				19.5	11.8	93	95			64	.05131	.71	136792	16.8	109	14.4	6.34459	13.1	0	25	8.7500401				.4			23	76	72.61174	4.8200002	67		9.49		7.81
Cabo Verde	CPV	Sub-Saharan Africa	Lower middle income	2016	6381.56		59	92.59999999999999			36.5				18.1	10.9	96	92			58	.34758		145562	17									69	4.1				21	76	62.20247	4.8499999			11.52	.08	7.68	.08	61.76923
Cabo Verde	CPV	Sub-Saharan Africa	Lower middle income	2017	6535.1		58	92.40000000000001			35.6				16.8	10.2	96	85			58	3.02686		123664	16.7					1.67442		7.05408							20	78		5.27	68		12.8				64.53846
Cabo Verde	CPV	Sub-Saharan Africa	Lower middle income	2018	6864.15			97.3		57.4	34.7				15.8	9.6	98	88			46	.01415	.2	125137	16.2				11.7			6.6099601							18	79		5.1900001			12.98	1.49	8.31	3.16
Cabo Verde	CPV	Sub-Saharan Africa	Lower middle income	2019	7167.75						33.9				14.9	9	96	91			46	0		137073	15.4	140	12.9	6.39839	11.7		26.8					.4			16	80		5.0700002	69			2.18
Cabo Verde	CPV	Sub-Saharan Africa	Lower middle income	2020	6036.15										14.2	8.5	93	86			39	0	.26						11.4										14	81		6.02
Cabo Verde	CPV	Sub-Saharan Africa	Lower middle income	2021	6203.36
Cabo Verde	CPV	Sub-Saharan Africa	Lower middle income	2022	6529.01
Costa Rica	CRI	Latin America & Caribbean	Upper middle income	2000	12760.62	47.4	40	96.59999999999999			19.5				13.1	7.7	88			.11	18	1.35489				527	6.4	5.88995	18		17.8	6.2681952				.1	76	39	1	89		6.5599999	65		11.76	3.7	13.13	2.89
Costa Rica	CRI	Latin America & Caribbean	Upper middle income	2001	12727.74	51.5	37	98		76.7	19.4				12.6	7.5	91			.11	20	.96535			4.7							6.3534451					77	39	1	89		6.4699998			12.66
Costa Rica	CRI	Latin America & Caribbean	Upper middle income	2002	12936.72	51.8	38	98.5		70.3	19.2				12.1	7.3	94			.11	17	.71134			5							6.276135					77	38	1	90		6.8699999			12.93
Costa Rica	CRI	Latin America & Caribbean	Upper middle income	2003	13283.94	49.3	37	98.2		70.8	19.1				11.8	7.2	88			.11	16	.49265			5.2							7.1879649					77	38	1	90		6.9699998			13.73
Costa Rica	CRI	Latin America & Caribbean	Upper middle income	2004	13653.14	48.4	36	98.5		69.3	18.9				11.5	7.1	90			.11	21	.87165			5							6.6131148					78	38	1	90		6.6300001		4.3616	14.28
Costa Rica	CRI	Latin America & Caribbean	Upper middle income	2005	13982.47	47.5	33	98.5		66.2	18.7				11.3	7.1	91			.11	16	2.36078			4.4	696	6.5	5.50734	15	523.88426	14.5	7.8036051				.1	78	38	1	91		6.6599998	69		14.54
Costa Rica	CRI	Latin America & Caribbean	Upper middle income	2006	14784.53	49.3	35	98.59999999999999		65.59999999999999	18.4				11.2	7	89			.11	14	1.90874			3.9					5.23529		8.0622501					78	37	1	91		6.9400001			15.17		20.42
Costa Rica	CRI	Latin America & Caribbean	Upper middle income	2007	15771.54	49.3	29	98.7		68	18.2				11.1	6.9	89			.12	16	.79332			3.8					110.24363		8.3618202					79	37	1	91		7			15.79		20.91
Costa Rica	CRI	Latin America & Caribbean	Upper middle income	2008	16279.9	48.6	29	99.09999999999999		70.90000000000001	17.9	5.6	8.1	1	10.9	6.8	90	89		.12	14	.6183999999999999			3.9					22924.12801		11.452755					79	36	0	92		7.4699998			16.62		21.58
Costa Rica	CRI	Latin America & Caribbean	Upper middle income	2009	15902.11	50.6	29	99.09999999999999		68.7	17.5				10.7	6.7	86	84	48	.12	12	.16559			4					7.40602		11.59535					79	36	0	92		7.8600001			17.63		22.18
Costa Rica	CRI	Latin America & Caribbean	Upper middle income	2010	16443.35	48	32	95.3		62.8	17.3				10.5	6.6	88	79	94	.13	13	.06866		51178	3.8	772	6.9	4.61491	12.6	131.60872	14	11.49739				.2	79	35	0	92		8.0299997	73		18.63		23.06		77.153847
Costa Rica	CRI	Latin America & Caribbean	Upper middle income	2011	16948.67	48.8	30	98.40000000000001	89.09999999999999	65.40000000000001	17.2				10.2	6.5	85	80	68	.14	14	.00617		50827	3.8					.13066		10.218945					79	34	0	93	20.62676	8.1199999			19.23		23.72	8.16	69.230766
Costa Rica	CRI	Latin America & Caribbean	Upper middle income	2012	17546.98	48.4	29	98.90000000000001		67.09999999999999	17.1				9.9	6.5	91	95	89	.15	13	.00366		49995	3.8					231.46939		8.6727152					80	34	0	93	19.46084	7.79		8.08643	20.32		24.58		81.92308
Costa Rica	CRI	Latin America & Caribbean	Upper middle income	2013	17756.3	49.2	29	99		61.6	17.1				9.6	6.4	95	92	94	.17	11	0		51844	4.1					.33947		8.65874					80	33	0	94	19.66751	7.6799998			21.67	1.26	25.42		89.07692
Costa Rica	CRI	Latin America & Caribbean	Upper middle income	2014	18156.75	48.6	29	99.2		59.8	17.1				9.300000000000001	6.3	91	90	83	.18	12	0		28942	4.3					.58662		9.9398146					80	33	0	94	19.20759	7.6599998			23.94		26.43		89.07692
Costa Rica	CRI	Latin America & Caribbean	Upper middle income	2015	18593.6	48.4	28	90		55.9	17.1				9.1	6.3	92	90	94	.2	11	0	.17	18569	4.1	980	6.7	4.13433	10.5	30.79326	16.5	11.48319				.1	80	32	0	94	18.81147	7.5900002	74		26.58	1.45	27.32	7.26	82.53846
Costa Rica	CRI	Latin America & Caribbean	Upper middle income	2016	19145	48.7	28	98.8		53.2	17.2				8.9	6.2	97	87	94	.22	9.4	.00233		24462	3.6					208.26637		11.79391		27	.9		80	32	0	95	18.68659	7.3200002			30.05	1.4	28.44	7.3	86.384613
Costa Rica	CRI	Latin America & Caribbean	Upper middle income	2017	19711.65	48.3	27	98.7		52.5	17.3				8.699999999999999	6.1	96	93	96	.25	9.6	.00693		7794	3.1					545.83332		12.180905					81	31	0	95		7.0500002	77		31.8		29.53		87.153847
Costa Rica	CRI	Latin America & Caribbean	Upper middle income	2018	20002.17	48		98.5	80.8	50.4	17.4	9	7.5	1.8	8.4	5.9	94	93	96	.28	10	.04		4017	3				9.1	.07995							81	30	0	95		7.29		7.40556	34.14		28.94
Costa Rica	CRI	Latin America & Caribbean	Upper middle income	2019	20239.65	48.2		99		40.9	17.6				8.199999999999999	5.8	95	93	95	.31	10	.05377		10011	3.1	1679	8.1	4.06843	9.1	249.44647	14.8					.1	81	30	0	95		7.2199998	78
Costa Rica	CRI	Latin America & Caribbean	Upper middle income	2020	19216.37	49.2				33.3					7.9	5.6	95	93	95	.34	10	.05048							8.800000000000001	3328.99779							81	30	0	95		7.8600001			38.02	11.51	33.01	11.95
Costa Rica	CRI	Latin America & Caribbean	Upper middle income	2021	19759.33	48.7
Costa Rica	CRI	Latin America & Caribbean	Upper middle income	2022	20239.31
Cuba	CUB	Latin America & Caribbean	Upper middle income	2000			46	99.90000000000001			29	7		2.4	8.800000000000001	4.3	95			.07	12					1499	17.2	5.21367	40.8		15.8	5.2829852				.2		40	2	71		6.5799999	57			8.91	59.32
Cuba	CUB	Latin America & Caribbean	Upper middle income	2001			44	99.90000000000001		48.3	28.7				8.5	4.2	98			.09	9.5				2.5							5.427						40	2	74		6.98				8.85	59.41
Cuba	CUB	Latin America & Caribbean	Upper middle income	2002			41	99.90000000000001		47.9	28.3				8.199999999999999	4	99			.1	9.199999999999999				2.5							5.9102402						40	2	77		7.1100001			74.90000000000001	8.890000000000001	59.89
Cuba	CUB	Latin America & Caribbean	Upper middle income	2003			41	99.90000000000001		48.9	28				7.9	3.8	72			.12	8.6				2.5							5.7264948						40	1	80		7.0999999				9.050000000000001	60.57
Cuba	CUB	Latin America & Caribbean	Upper middle income	2004			40	99.90000000000001		44.9	27.6				7.6	3.6	88			.14	8				2.5							5.87642						40	1	82		6.8299999				9.289999999999999	61.97
Cuba	CUB	Latin America & Caribbean	Upper middle income	2005			41	99.90000000000001		43.3	26.9				7.4	3.4	89	53		.15	7.9				2.5	2036	12.9	5.55476	33.2	4805.45103	11.6	6.0834498				.2		40	1	84		8.7600002	72			9.369999999999999	62.69
Cuba	CUB	Latin America & Caribbean	Upper middle income	2006			38	99.90000000000001		41	26.2				7.2	3.3	89	97		.16	7.8				2.5					48.45825		5.1243248						39	1	85		8.2700005				9.550000000000001	63.48
Cuba	CUB	Latin America & Caribbean	Upper middle income	2007			38	99.90000000000001		43.9	25.7				6.9	3.2	93	99		.17	7.8				2.5					1595.20161		5.0583401						39	1	87		10.97			86.93000000000001	9.68	64.36
Cuba	CUB	Latin America & Caribbean	Upper middle income	2008			40	99.90000000000001		50.8	25.2				6.7	3.1	95	98		.18	8.4				2.5					17276.29544		4.5937848						39	1	88		11.31				10	66.34999999999999
Cuba	CUB	Latin America & Caribbean	Upper middle income	2009			40	99.90000000000001		53.5	24.7				6.5	3	96	95		.18	7.3				2.5							5.04389						38	1	89		12.29				10.31	66.7
Cuba	CUB	Latin America & Caribbean	Upper middle income	2010			41	99.90000000000001		54.3	24.1				6.4	2.9	96	98		.18	8.5			167722	2.5	2698	14.4	5.27848	27		8.300000000000001	4.5104399				.1		38	1	90		10.69	77		91.77	10.82	68.15000000000001
Cuba	CUB	Latin America & Caribbean	Upper middle income	2011			38	99.90000000000001	87.8	56.8	23.7				6.2	2.8	97	95		.19	8.199999999999999			164093	2.5							4.7656698						38	1	91	18.90775	11.31				11.39	69.97		91.692307
Cuba	CUB	Latin America & Caribbean	Upper middle income	2012			39	99.90000000000001		51.7	23.4				6.1	2.7	99	96		.19	7.5			162007	2.5					7015.56492		5.5341749						38	1	92	19.37993	9.3000002			81.84	12.44	72.90000000000001		98.92308
Cuba	CUB	Latin America & Caribbean	Upper middle income	2013			40	99.90000000000001		51.3	23.2				5.9	2.6	99	97		.19	7.7			55804	2.5							5.9936252						37	1	92	19.47325	10.43			80.98	13.52	74.18000000000001		99
Cuba	CUB	Latin America & Caribbean	Upper middle income	2014			39	99.40000000000001	88.8	48.9	22.9				5.8	2.5	99	98		.19	7.4			50265	2.5					0		5.3218899						37	1	93	19.24641	12.14			80.29000000000001	14.71	75.67		96.46154
Cuba	CUB	Latin America & Caribbean	Upper middle income	2015			38	99.90000000000001		52.5	22.7				5.7	2.4	99	99		.19	7.1		.12	43862	2.5	2366	14	5.96849	22	0	9	5.4845152				.1		37	1	93	19.4314	12.81	80		79.47		77.69		98.92308
Cuba	CUB	Latin America & Caribbean	Upper middle income	2016			37	99.90000000000001		48.7	22.4				5.5	2.3	99	99		.18	6.9			43687	2.5					1236.14173		5.064765		90	1			37	1	93	19.11316	12.22			78.58		79.54000000000001		98.615387
Cuba	CUB	Latin America & Caribbean	Upper middle income	2017			36	99.90000000000001		51.5	22.3				5.4	2.3	99	99		.18	7.2			40866	2.5					4751.29098								37	0	93		11.47	81		77.29000000000001	16.81	82.95		98.846153
Cuba	CUB	Latin America & Caribbean	Upper middle income	2018				99.90000000000001		53.3	22.2				5.3	2.3	99	99		.18	7.2			2348	2.5				18.7	219.26865								37	0	94		11.02			75.61	16.7	84.2
Cuba	CUB	Latin America & Caribbean	Upper middle income	2019				100	86.90000000000001	52.4	22.1	7.1	10.3	2	5.2	2.3	99	99		.18	6.5			3445	2.5	2542	14.5	6.25544	18.7		8.9					.2		37	0	94		11.08	80
Cuba	CUB	Latin America & Caribbean	Upper middle income	2020						51.1					5.1	2.4	99	98		.18	6.3								17.9									37	0	94		12.49
Cuba	CUB	Latin America & Caribbean	Upper middle income	2021
Cuba	CUB	Latin America & Caribbean	Upper middle income	2022
Curaçao	CUW	Latin America & Caribbean	High income	2000																																			1
Curaçao	CUW	Latin America & Caribbean	High income	2001																												7.9794698							1
Curaçao	CUW	Latin America & Caribbean	High income	2002																												31.601885							1
Curaçao	CUW	Latin America & Caribbean	High income	2003																												35.447296							1
Curaçao	CUW	Latin America & Caribbean	High income	2004																												33.253159							1
Curaçao	CUW	Latin America & Caribbean	High income	2005																												20.73292							1
Curaçao	CUW	Latin America & Caribbean	High income	2006																												14.20796							1
Curaçao	CUW	Latin America & Caribbean	High income	2007																												20.157154							1
Curaçao	CUW	Latin America & Caribbean	High income	2008																																			1
Curaçao	CUW	Latin America & Caribbean	High income	2009						35.6																													0
Curaçao	CUW	Latin America & Caribbean	High income	2010						32											3.9																		0
Curaçao	CUW	Latin America & Caribbean	High income	2011						34.9											.76																		0
Curaçao	CUW	Latin America & Caribbean	High income	2012						37											.74																		0
Curaçao	CUW	Latin America & Caribbean	High income	2013						33.9											1.5																		0
Curaçao	CUW	Latin America & Caribbean	High income	2014						31.2											3.6																		0
Curaçao	CUW	Latin America & Caribbean	High income	2015						30.2											5.8																		0
Curaçao	CUW	Latin America & Caribbean	High income	2016						22.9											2.9																		0
Curaçao	CUW	Latin America & Caribbean	High income	2017						22.9											6.4																		0
Curaçao	CUW	Latin America & Caribbean	High income	2018						23											6.4
Curaçao	CUW	Latin America & Caribbean	High income	2019																	7.2
Curaçao	CUW	Latin America & Caribbean	High income	2020																	8
Curaçao	CUW	Latin America & Caribbean	High income	2021
Curaçao	CUW	Latin America & Caribbean	High income	2022
Cayman Islands	CYM	Latin America & Caribbean	High income	2000																	14
Cayman Islands	CYM	Latin America & Caribbean	High income	2001																	2.6																		0
Cayman Islands	CYM	Latin America & Caribbean	High income	2002																	0																		0
Cayman Islands	CYM	Latin America & Caribbean	High income	2003																	0																		0
Cayman Islands	CYM	Latin America & Caribbean	High income	2004																	2.4																		0
Cayman Islands	CYM	Latin America & Caribbean	High income	2005																	.99											0							0
Cayman Islands	CYM	Latin America & Caribbean	High income	2006																	0											0							0
Cayman Islands	CYM	Latin America & Caribbean	High income	2007																	2.2																		0
Cayman Islands	CYM	Latin America & Caribbean	High income	2008																	2.1											0							0
Cayman Islands	CYM	Latin America & Caribbean	High income	2009																	4.2																		0
Cayman Islands	CYM	Latin America & Caribbean	High income	2010						27.9											8.1											0							0
Cayman Islands	CYM	Latin America & Caribbean	High income	2011						25.4											4																		0
Cayman Islands	CYM	Latin America & Caribbean	High income	2012						25.6											12																		0
Cayman Islands	CYM	Latin America & Caribbean	High income	2013																	9.6											0							0
Cayman Islands	CYM	Latin America & Caribbean	High income	2014						20.1											0											0							0
Cayman Islands	CYM	Latin America & Caribbean	High income	2015																	13																		0					.03236
Cayman Islands	CYM	Latin America & Caribbean	High income	2016																	5.5																		0
Cayman Islands	CYM	Latin America & Caribbean	High income	2017																	7.3
Cayman Islands	CYM	Latin America & Caribbean	High income	2018																	5.4
Cayman Islands	CYM	Latin America & Caribbean	High income	2019						6.5											7.1
Cayman Islands	CYM	Latin America & Caribbean	High income	2020																	3.5
Cayman Islands	CYM	Latin America & Caribbean	High income	2021
Cayman Islands	CYM	Latin America & Caribbean	High income	2022
Cyprus	CYP	Europe & Central Asia	High income	2000	33197.06		14	97.90000000000001			19.2				6.5	3.7	97				4					425	2	10.90282	40.9		12.3					.1	96	76	0	95		5.3099999	53		31.07	6.56	19.08	1.27
Cyprus	CYP	Europe & Central Asia	High income	2001	34160.08		9				18.8				6	3.4	97				4.8				5.1												96	76	0	95		5.3400002			30.86	6.6	19.15	1.35
Cyprus	CYP	Europe & Central Asia	High income	2002	35030.41		10				18.5				5.6	3.2	98				2.4				5.7												96	76	0	95		5.6199999			30.65	6.65	18.78	1.47
Cyprus	CYP	Europe & Central Asia	High income	2003	35537.62		9			6.8	18.3				5.2	3	98				4.1				6.1												96	76	0	95		5.6399999			30.89	6.75	18.62	1.08
Cyprus	CYP	Europe & Central Asia	High income	2004	36849.78	30.1	9	95.7		8	18.1				4.8	2.8	98				3.4				6.9							1.573135					96	76	0	95		5.4099998			32.14	6.9	19.12	1.44
Cyprus	CYP	Europe & Central Asia	High income	2005	38102.28	30.3	12	99.3		6.5	18				4.5	2.6	98				3.8				7.6	443	2.6	12.41369	39.2	2.82195	12.6	1.92636				.1	96	76	0	95		5.4400001	68		30.13	7.08	18.97	1.56
Cyprus	CYP	Europe & Central Asia	High income	2006	39311.45	31.1	9	98.5		6.2	17.9				4.2	2.4	97				4				7.5					1.626		1.427615					97	76	0	95		5.46			33.26	6.84	18.37	1.53
Cyprus	CYP	Europe & Central Asia	High income	2007	40557.29	31.1	8	98.3			17.8				3.9	2.3	97	93			4.4				6.9					13.81958		1.21723					97	76	0	95		5.3600001			33.75	6.8	20.15	1.58
Cyprus	CYP	Europe & Central Asia	High income	2008	41039.48	31.7	9	97.2			17.7				3.7	2.1	97	89			5.1				6.4					2.03408		.83035499					97	76	0	95		6.0100002			33	6.87	20.51	1.55
Cyprus	CYP	Europe & Central Asia	High income	2009	39172.76	32.1	8	98.3		5.4	17.6				3.5	2	99	88			5.3				6.3					108.00582		1.72997					97	76	0	95		6.4699998		16.05152	34.65	6.89	21.06	1.63
Cyprus	CYP	Europe & Central Asia	High income	2010	38878.4	31.5	8	98.59999999999999		6.1	17.6				3.4	1.9	99	88			6.3			1	6.2	398	5.3	11.35234	37.7	27.50273	8.199999999999999	.71973002				0	98	77	0	95		6.52	72		35.47	6.94	21.56	1.63	44.23077
Cyprus	CYP	Europe & Central Asia	High income	2011	38076.76	32.6	8	98.3		5.6	17.6				3.2	1.9	99	88			5.2			3	6.1					41.51713		.79961503					98	77	0	95	18.62601	6.4499998			36.88	6.96	22.48	1.69	51.384617
Cyprus	CYP	Europe & Central Asia	High income	2012	35814.59	34.3	7	98.7		6.5	17.7				3.1	1.8	99	88			6.4			5	6.2					.79292		1.93971					98	77	0	95	17.6369	6.5500002			36.18	7.19	22.96	1.72
Cyprus	CYP	Europe & Central Asia	High income	2013	33318.23	37	6	99.90000000000001			17.7				3	1.8	99	88			4.1			0	4.7					.17485		1.04919					99	77	0	95	16.75299	6.9499998			38.65	7.25	24.08	1.64	67.46154
Cyprus	CYP	Europe & Central Asia	High income	2014	33009.16	35.6	8	97.40000000000001		4.9	17.8				2.9	1.7	99	88			3.9			0	2.8					114.0331		.95453501					99	77	0	95	16.11347	6.9499998			39.13	7.28	24.99	1.63	62.23077
Cyprus	CYP	Europe & Central Asia	High income	2015	34513.6	34	7	97.09999999999999		4.9	18				2.9	1.7	97	88	81		6.2		.6	3	2.5	424	4.7	10.75365	36.4	7.57976	6.7	1.290535				.2	99	77	0	95	16.89006	6.8200002	77	14.74258	40.35	7.55	26.24	6.46
Cyprus	CYP	Europe & Central Asia	High income	2016	36678.7	32.9	6	95.59999999999999		4	18.1				2.9	1.7	97	88	81		5.6			1	2.5					.85456		1.110525		33	.3		99	77	0	95	14.71942	6.6799998			52.51		19.51		93
Cyprus	CYP	Europe & Central Asia	High income	2017	38277.37	31.4	6	96		4.4	18.3				2.8	1.7	97	88	81		5.1			4	2.5					0		.59266502					100	77	0	95		6.6399999	79				28.19		95.615387
Cyprus	CYP	Europe & Central Asia	High income	2018	39843.46	32.7		98.3			18.4				2.8	1.7	99	88	81		4.9			2	2.5				35.5	78.62018999999999		1.26114					100	77	0	95		6.8499999				8.039999999999999	29.8
Cyprus	CYP	Europe & Central Asia	High income	2019	40522.28	31.2		99.3		6.7	18.5				2.8	1.7	96	88	81		6.3			0	2.5	394	3.6	10.8049	35.5	0	5.8					.3	100	77	0	95		6.9499998	79				31.44
Cyprus	CYP	Europe & Central Asia	High income	2020	37929.82	31.7									2.8	1.6					5.7								35.1	0							100	77	0	95		8.0900002
Cyprus	CYP	Europe & Central Asia	High income	2021	39195.8
Cyprus	CYP	Europe & Central Asia	High income	2022	40034.6
Czechia	CZE	Europe & Central Asia	High income	2000	25015.95		7	99.8			24				5.5	2.7	98	98			16					1404	16.3	14.99671	34.2		14.9	1.88211				1.2				95		5.6999998	72		80.39	6.47	33.63	4.92
Czechia	CZE	Europe & Central Asia	High income	2001	25893.25		7	99.8		11.5	23.7	2.7	4.4	4.6	5.2	2.5	98	98			14				2.5							1.326125								95		5.8600001			82.86	6.52	34.29	5.06
Czechia	CZE	Europe & Central Asia	High income	2002	26379.25	26.6	6	99.8		11.6	23.4				5	2.4	98	98			13				2.5							1.362855								95		6.1799998			84.31	6.53	34.87	5.26
Czechia	CZE	Europe & Central Asia	High income	2003	27347.48		6	99.8		11.4	23.3				4.8	2.4	97	98			13				2.5							1.6054699								95		6.52			84.14	6.58	35.12	5.48
Czechia	CZE	Europe & Central Asia	High income	2004	28656.47	27.5	5	99.8		11.4	23				4.6	2.3	98	98			12				2.5							1.31849								95		6.3499999			85.05	6.68	35.07	5.54
Czechia	CZE	Europe & Central Asia	High income	2005	30537.76	26.9	5	99.8	79.59999999999999	11	22.8				4.4	2.2	97	98			11				2.5	1432	15.8	14.76074	33.4		12.9	1.0580601				1.1				95		6.3400002	71		84.95999999999999	6.73	35.47	5.62
Czechia	CZE	Europe & Central Asia	High income	2006	32525.38	26.7	5	99.7		11	22.6				4.1	2.1	98	98			11				2.5							1.268325								95		6.1599998			84.38	6.73	35.53	5.67
Czechia	CZE	Europe & Central Asia	High income	2007	34234.5	26	5	99.7		11.2	22.5				3.9	2	99	98			8.800000000000001				2.5							1.22069								95		5.9899998			83.98999999999999	6.71	35.54	5.59
Czechia	CZE	Europe & Central Asia	High income	2008	34851.06	26.3	5	99.59999999999999	85.7	11.6	22.3				3.7	1.9	99	98			8.9				2.5							1.09926								95		6.3299999			83.52	6.69	35.42	5.62
Czechia	CZE	Europe & Central Asia	High income	2009	32965.44	26.2	4	99.59999999999999		11.9	22.3				3.5	1.8	99	98			6.9				2.5							.89995003								95		7.25			84.73999999999999	6.76	35.61	5.64
Czechia	CZE	Europe & Central Asia	High income	2010	33650.93	26.6	4	99.7		11.5	22.3				3.4	1.7	99	98			6.8			5	2.5	1987	15	14.05854	32.3		7.8	.977355				1				95		6.8800001	73	2.21941	84.69	6.89	35.74	5.75	85.692307
Czechia	CZE	Europe & Central Asia	High income	2011	34162.84	26.4	4	99.90000000000001		11.2	22.3				3.3	1.6	99	98			6.2			0	2.5							.81380999								95	19.31204	6.9299998			84.05	7.03	36.13	5.89	85.230766
Czechia	CZE	Europe & Central Asia	High income	2012	33834.28	26.1	4	99.90000000000001		11.9	22.3				3.2	1.6	99	99			6.1			0	2.5							.99409997								95	17.748	6.98			84.26000000000001	7.05	36.5	5.98	91.769234
Czechia	CZE	Europe & Central Asia	High income	2013	33784.4	26.5	4	99.8		11.1	22.4				3.1	1.6	98	99			5.1			2	2.5							.84842497								95	17.33054	7.7199998			83.53	7.02	36.63	6.03	88.230766
Czechia	CZE	Europe & Central Asia	High income	2014	34560.82	25.9	4	99.8		11.9	22.5				3.1	1.6	97	96			5.1			6	2.5							.76354498								95	17.37539	7.5999999			82.88	7.47	39.35	6.35	87.92308
Czechia	CZE	Europe & Central Asia	High income	2015	36333.73	25.9	4			11.6	22.6				3.2	1.6	97	99			5.5		.39	3	2.5	3793	13.6	14.24495	31.4	0	7.2	.828695				.8				95	16.46627	7.1999998	76		83.70999999999999	7.98	39.52	6.57	88.230766
Czechia	CZE	Europe & Central Asia	High income	2016	37200.66	25.4	4			11.8	22.6				3.2	1.6	96	93			5.5			4	2.5					0		.611175		64	.2					95	15.40599	7.1100001			82.59	7.49	40.19	6.75
Czechia	CZE	Europe & Central Asia	High income	2017	39031.09	24.9	3	99.8		12.1	22.6				3.2	1.6	96	90			5.4			1	2.5					292.1851		.62134999								95		7.3800001	78		88.36	7.44	40.68	6.87	93.846153
Czechia	CZE	Europe & Central Asia	High income	2018	40160.98	25				10.8	22.7				3.1	1.6	97	84			4.7			3	2.5				30.9											95		7.4699998			88.79000000000001	7.35	40.24	6.89
Czechia	CZE	Europe & Central Asia	High income	2019	41223.23	25.3				9.9	22.7				3	1.6	97	87			4.9			0	2.5	4378	12.2	14.26405	30.9		5.9					.4				95		7.5999999	78		89.34	7.32	40.6	7.19
Czechia	CZE	Europe & Central Asia	High income	2020	38674.64	26.2									2.9	1.6	97	90			3.9								30.7											95		9.2399998					41.53
Czechia	CZE	Europe & Central Asia	High income	2021	40002.47
Czechia	CZE	Europe & Central Asia	High income	2022	41689.32
Germany	DEU	Europe & Central Asia	High income	2000	43571.7	28.8	7	98.59999999999999			16.2				5.4	2.8	90			.03	13					21455	14.5	14.29987	36.4		9.6	1.24997				.1	100	96	0	95		9.8900003	76		102.82	7.55	32.79	5.89
Germany	DEU	Europe & Central Asia	High income	2001	44273.71	29.9	7	98.59999999999999		12.9	15.9				5.2	2.7	93			.03	9.800000000000001				2.5							1.14065					100	96	0	95		9.9200001			103.86	7.61	33.29	5.86
Germany	DEU	Europe & Central Asia	High income	2002	44151.73	29.9	7	98.59999999999999		12.3	15.7				5.1	2.7	93	77		.03	9.800000000000001				2.5							1.174225					100	96	0	95		10.18			105.11	7.64	33.6	5.93
Germany	DEU	Europe & Central Asia	High income	2003	43857.24	29.9	6	98.59999999999999		11.6	15.6				5	2.7	97	83		.04	9.9				2.5							1.055945					100	96	0	95		10.4			107.33	7.72	33.9	5.88
Germany	DEU	Europe & Central Asia	High income	2004	44427.03	30.2	6	98.2		10.9	15.4	1.3	3.5	1	4.9	2.6	96	89		.04	8.699999999999999				2.5							1.06576					100	96	0	95		10.15			108.27	7.77	34.1	5.86
Germany	DEU	Europe & Central Asia	High income	2005	44815.22	31.6	6	98.2		10.6	15.3				4.7	2.6	96	91		.04	8				2.5	24304	13.3	13.55337	32.1		6.9	1.06789				.1	100	96	0	95		10.31	80		110.05	7.8	34.31	5.89
Germany	DEU	Europe & Central Asia	High income	2006	46617.83	31	6	98.40000000000001		10.1	15.2				4.6	2.6	96	90		.04	7.3				2.5							.99316001					100	96	0	95		10.18			111.2	7.84	34.75	5.98
Germany	DEU	Europe & Central Asia	High income	2007	48115.25	31.1	6	98.40000000000001		9.9	15.1				4.5	2.5	96	92		.04	6.6				2.5							.932675					100	96	0	95		10.05			112.95	7.92	35.29	6.09
Germany	DEU	Europe & Central Asia	High income	2008	48714.44	30.9	6	98.5		9.800000000000001	15				4.4	2.4	96	92	68	.04	5.9				2.5							.89226002					100	96	0	95		10.25			115.22	8.01	35.86	6.16
Germany	DEU	Europe & Central Asia	High income	2009	46100.07	30.5	6	98.3		9.1	15				4.3	2.4	96	93	84	.04	5.9				2.5							.99377					100	96	0	95		11.24			118.17	8.119999999999999	36.64	6.17
Germany	DEU	Europe & Central Asia	High income	2010	48148.08	30.3	6	96.8		8.9	14.9				4.2	2.3	96	93	85	.03	5.8			712	2.5	23113	13.2	12.89864	28.3		4.8	.981655				.1	100	96	0	95		11.1	82	1.52847	119.14	8.220000000000001	37.57	6.26	80.692307
Germany	DEU	Europe & Central Asia	High income	2011	50038.55	30.7	6	96.90000000000001		8.300000000000001	15				4.1	2.3	95	93	86	.03	5.8			434	2.5							.91453499					100	97	0	95	15.0278	10.78			120.59	8.279999999999999	38.49	6.27	86.307693
Germany	DEU	Europe & Central Asia	High income	2012	50157.85	31.1	5	97		8	15				4	2.3	95	93	84	.03	5.7			735	2.5							.81566501					100	97	0	95	13.37592	10.85			121.4	8.380000000000001	39.2	6.23	92.384613
Germany	DEU	Europe & Central Asia	High income	2013	50237.48	31.5	5	96.90000000000001		7.8	15.2				4	2.3	93	93	84	.03	5.9			1004	2.5							.84100997					100	97	0	95	12.99708	11			125.29	8.42	40.09	6.34
Germany	DEU	Europe & Central Asia	High income	2014	51137.33	30.9	5	96.90000000000001		7.8	15.3				4	2.3	93	93	83	.03	6.1			751	2.5							.88011998					100	97	0	95	12.14952	11.02			127.56	8.5	40.85	6.39	99.307693
Germany	DEU	Europe & Central Asia	High income	2015	51450.81	31.4	5	97.09999999999999		7.8	15.6				3.9	2.3	93	93	83	.03	8		.24	867	2.5	25191	13.3	13.04816	24.9	0	4.4	.83465499				.2	100	97	0	95	12.66046	11.18	84		129.12	8.56	41.34	6.43
Germany	DEU	Europe & Central Asia	High income	2016	52175.41	31.4	5	96.2		9.199999999999999	15.8	1.7	3.2	.3	3.9	2.3	93	93	83	.03	8			1129	2.5							1.17237		45	.6		100	97	0	95	11.51096	11.23			131.4	8.58	41.94	6.38
Germany	DEU	Europe & Central Asia	High income	2017	53373.76	31.9	7	97.09999999999999		7.8	16				3.9	2.3	93	93	83	.03	7.4			750	2.5					0		.984685					100	97	0	95		11.32	85		134.05	8.56	42.49	6.47	96.53846
Germany	DEU	Europe & Central Asia	High income	2018	53791.88	31.8		96.2		7.2	16.3				3.8	2.3	93	93	83	.03	7.3			141	2.5				22.5	0		.949					100	97	0	95		11.46			140.63	8.550000000000001	43	6.56
Germany	DEU	Europe & Central Asia	High income	2019	54234.43	31.7		96.2		6.9	16.5				3.7	2.3	93	93	83	.03	6.4			113	2.5	22064	12.3	12.79158	22.5		3.8					.3	100	97	0	95		11.7	86		141.89	8.51	43.72	6.64
Germany	DEU	Europe & Central Asia	High income	2020	51718.75										3.7	2.2	93	93	83	.03	5.5								22								100	97	0	95		12.82					44.35
Germany	DEU	Europe & Central Asia	High income	2021	53213.39
Germany	DEU	Europe & Central Asia	High income	2022	55576.09
Djibouti	DJI	Middle East & North Africa	Lower middle income	2000	2982.87		507				42.6				101	43.9	46			2.74	692	3.40441				150	7.2	1.5074			27.5					2.7		25	19	5		2.9400001	27
Djibouti	DJI	Middle East & North Africa	Lower middle income	2001	2972.39		490				42.4				98.59999999999999	43.4	53			2.05	716	3.40546			42													25	19	5		2.8099999
Djibouti	DJI	Middle East & North Africa	Lower middle income	2002	3011.31	40	470			31	41.7	27.1	8.4	19.4	96.09999999999999	42.7	62			1.68	534	3.40445			40.8													25	19	5		3.5899999		1.14045	7.36
Djibouti	DJI	Middle East & North Africa	Lower middle income	2003	3055.34		449	60.6			41.1				93.59999999999999	42.1	68			1.09	532	3.40549			38.2													25	19	5		3.98
Djibouti	DJI	Middle East & North Africa	Lower middle income	2004	3091.56		426				40.3				91.09999999999999	41.6	64			.9	476	3.40455			34.7													25	19	5		3.3199999			3.84	.13	1.67	.23
Djibouti	DJI	Middle East & North Africa	Lower middle income	2005	3140.33		393			26.7	39.6				88.7	40.9	71			.78	496	3.40499			31.3	185	7.6	1.2132		5.61763	28.1					2.4		26	19	5		3.22	32		5.75		1.79	.23
Djibouti	DJI	Middle East & North Africa	Lower middle income	2006	3245.01		361	78.40000000000001			39				86.09999999999999	40.3	72			.68	474	3.40521			27.3					14.72524								27	19	5		3.48					2.33	.2
Djibouti	DJI	Middle East & North Africa	Lower middle income	2007	3361.68		335				38.7				83.59999999999999	39.7	88			.63	496	3.40548			25.1					1.48984								27	19	5		3.4100001
Djibouti	DJI	Middle East & North Africa	Lower middle income	2008	3509.33		320			18.2	38.3				81.2	39	89			.55	564	3.40409			23.4					9.187110000000001								28	18	6		3.1900001						3.26
Djibouti	DJI	Middle East & North Africa	Lower middle income	2009	3516.69		299			20.6	37.9				78.8	38.4	89			.5	571	4.32669			23.2					17.03269								29	18	6		3.21
Djibouti	DJI	Middle East & North Africa	Lower middle income	2010	3608.6		283			20.4	37.6				76.59999999999999	37.6	88			.44	621	1.60298		127766	22.9	234	8.199999999999999	.64091		4.64179	28.2					2.6		30	18	6		3.0599999	40
Djibouti	DJI	Middle East & North Africa	Lower middle income	2011	3810.64		272			21	37.4				74.40000000000001	37	87			.39	540	3.40527		128196	22.2					17.80545								31	18	7	33.2197	3.3800001
Djibouti	DJI	Middle East & North Africa	Lower middle income	2012	3928.59	45.1	262	87.40000000000001			37.4	33.5	8.1	21.5	72.2	36.3	81	82		.34	500	3.40536		131879	20.8					1.49746								31	18	7	33.55653	3.3		2.2533					39.23077
Djibouti	DJI	Middle East & North Africa	Lower middle income	2013	4054.25	44.1	256				37.3				70.09999999999999	35.4	82	82	82	.3	447	2.54227		105768	19.7													32	18	8	33.86895	2.9200001							43.384617
Djibouti	DJI	Middle East & North Africa	Lower middle income	2014	4266.11		256				37.2				68	34.7	78	82	78	.26	337	14.00532		107378	18.1													33	17	8	33.16948	2.97			7.29	.21	2.24	2.34	45.692307
Djibouti	DJI	Middle East & North Africa	Lower middle income	2015	4516.69		247				37.2				65.8	34	84	82	82	.22	367	13.82062	.64	108810	17.5	290	9	.4659			23.9					2.6		34	17	8	39.33615	3.0799999	44
Djibouti	DJI	Middle East & North Africa	Lower middle income	2016	4750.59		246				37.2				63.8	33.2	68	81	68	.19	339	19.83745		110561	16.7									99	31.3			35	17	9	38.34379	2.73
Djibouti	DJI	Middle East & North Africa	Lower middle income	2017	4912.56	41.6	248				37.1				61.8	32.5	76	81	76	.17	272	20.72178		110561	16.4													35	17	9		2.46	49	1.46535					33.153847
Djibouti	DJI	Middle East & North Africa	Lower middle income	2018	5247.49						37.1				59.7	31.8	84	81	84	.15	260	34.54941		110561	16													36	17	9		2.26
Djibouti	DJI	Middle East & North Africa	Lower middle income	2019	5556.25						37				57.8	31.1	85	81	85	.14	234	67.66571999999999		110561	16.2	345	9.6	.35827			23.5					2.5		37	16	10		2.02	48
Djibouti	DJI	Middle East & North Africa	Lower middle income	2020	5529.77										55.9	30.4	70	60	70	.13	224	97.62430999999999																37	16	10		2.01
Djibouti	DJI	Middle East & North Africa	Lower middle income	2021	5724.02
Djibouti	DJI	Middle East & North Africa	Lower middle income	2022	5956.22
Dominica	DMA	Latin America & Caribbean	Upper middle income	2000	9693.42			100			30.5				16.9	12.9	99				4.5							8.359819999999999											16	81		5.3200002
Dominica	DMA	Latin America & Caribbean	Upper middle income	2001	9686.530000000001					49.7	29.7				17.3	13.3	99	62			5.6				3.7							0							15	82		4.6500001			62.84		17.79	2.58
Dominica	DMA	Latin America & Caribbean	Upper middle income	2002	9419.190000000001			100		48.1	28.9				17.8	13.8	98	99			3.3				4.1							0							15	83		4.6500001
Dominica	DMA	Latin America & Caribbean	Upper middle income	2003	10024.72			100		48.4	28.1				18.4	14.4	99	99			8.4				4.7														14	84		4.8499999
Dominica	DMA	Latin America & Caribbean	Upper middle income	2004	10337.87			100		47.8	27.5				19	14.9	99	99			10				5														13	84		4.75
Dominica	DMA	Latin America & Caribbean	Upper middle income	2005	10413.09			99		42.5	26.8				19.7	15.6	98	99			12				5.4			8.61201											12	85		4.98
Dominica	DMA	Latin America & Caribbean	Upper middle income	2006	10905.93					47.1	26.4				20.5	16.2	95	99			31				5														11	86		4.7800002
Dominica	DMA	Latin America & Caribbean	Upper middle income	2007	11607.09			94			26				21.4	17	96	95			4.9				4.6					4763.25128									11	86		4.79
Dominica	DMA	Latin America & Caribbean	Upper middle income	2008	12442.41			100			25.6				22.3	17.8	96	95			21				4.1														10	87		5.0500002
Dominica	DMA	Latin America & Caribbean	Upper middle income	2009	12305.58			100			25.2				23.4	18.7	99	95			6.5				4.4					5.65395									9	87		4.98
Dominica	DMA	Latin America & Caribbean	Upper middle income	2010	12405.94			100			24.9				24.6	19.6	98	95			13			3121	4.7			9.002969999999999		969.88548									8	88		5.1599998							43.153847
Dominica	DMA	Latin America & Caribbean	Upper middle income	2011	12378.21			100			24.5				25.8	20.7	98	94			3.2			3080	4.9					613.09362		0							7	88	20.08724	5.3299999							57.076923
Dominica	DMA	Latin America & Caribbean	Upper middle income	2012	12469.22			100			24.2				27.1	21.7	97	94			11			2723	5.1					30.22496									6	88	20.05448	5.8000002							57.23077
Dominica	DMA	Latin America & Caribbean	Upper middle income	2013	12312.82			100			23.8				28.4	22.8	96	91			4.9			7949	5.2					6073.96135									6	89	19.83427	5.3499999			66.06				68.615387
Dominica	DMA	Latin America & Caribbean	Upper middle income	2014	12755.5			100			23.6				29.8	23.9	97	89			1.6			7879	5.1					12.77738									6	89	20.04071	5.2600002			67.65000000000001				68.846153
Dominica	DMA	Latin America & Caribbean	Upper middle income	2015	12276.71			100			23.5				31.1	25	98	94			11		.39	7546	5.1			7.82289											6	89	20.55155	5.1599998			66.98999999999999				63.692307
Dominica	DMA	Latin America & Caribbean	Upper middle income	2016	12607.31			100			23.4				32.4	26.1	99	92			8.1			7473	5														6	89	20.49591	5.1199999			66.90000000000001				62.384617
Dominica	DMA	Latin America & Caribbean	Upper middle income	2017	12071.43			100			23.2				33.5	27.2	91	81			1.6			6920	5.3														6	89		5.2800002			60.98	.7	11.19		61.692307
Dominica	DMA	Latin America & Caribbean	Upper middle income	2018	12492.66			100			23.3				34.4	28.3	94	81			6.4			562	5.5															89		6.0799999				1.12	11.03
Dominica	DMA	Latin America & Caribbean	Upper middle income	2019	12922.49			100			23.4				35	29.2	99	92			16			1066	5.6			7.23338												89		5.1300001
Dominica	DMA	Latin America & Caribbean	Upper middle income	2020	11324.58	44		100							35.4	30	97	90			47																			89		5.6500001
Dominica	DMA	Latin America & Caribbean	Upper middle income	2021	11705.62
Dominica	DMA	Latin America & Caribbean	Upper middle income	2022	12630.28
Denmark	DNK	Europe & Central Asia	High income	2000	49137.15	23.8	8	98.8			17.9				5.7	3.5	97			.05	13					1503	15.6	13.02764	37.3		9.6	1.08485				.3	94	87	0	95		8.1000004	77		95.41	8.58	29.12	4.08
Denmark	DNK	Europe & Central Asia	High income	2001	49363.7		8	98.90000000000001		7.6	17.7				5.6	3.4	97	87		.04	11				2.5							.97321999					94	87	0	95		8.4499998			95.78	8.6	29.33	4.35
Denmark	DNK	Europe & Central Asia	High income	2002	49417.48		8	98.8		6.7	17.6				5.5	3.2	98	92		.04	8.6				2.5							.89682502					94	87	0	95		8.6999998			96.93000000000001	8.52	30.38	4.39
Denmark	DNK	Europe & Central Asia	High income	2003	49469.83	25.6	7	98.90000000000001		6.2	17.3				5.4	3.2	96	88		.04	8.300000000000001				2.5							1.208375					94	87	0	95		8.8999996			95.34	8.529999999999999	30.83	4.48
Denmark	DNK	Europe & Central Asia	High income	2004	50656.61	24.9	7	98.59999999999999		5.8	17				5.2	3.1	95	88		.04	7.6				2.5							.797575					94	87	0	95		9.0100002			96.89	8.57	32.28	4.36
Denmark	DNK	Europe & Central Asia	High income	2005	51710.88	25.2	6	98.8		5.8	16.9				5	3.1	93	91		.04	8.4				2.5	1398	14.8	12.31686	30.8		6.5	.98058999				.3	95	87	0	95		9.0900002	78		98.28	8.56	33.33	4.61
Denmark	DNK	Europe & Central Asia	High income	2006	53574.78	25.9	6	98.7			16.8				4.8	3	93	91		.04	7.2				2.5							.533885					95	87	0	95		9.1700001			97.90000000000001	8.5	34.19	4.6
Denmark	DNK	Europe & Central Asia	High income	2007	53866.24	26.2	6	97.8		4.2	16.6				4.5	2.9	87	88		.04	7.5				2.5							.71385002					96	87	0	95		9.3299999			95.41	8.390000000000001	34.53	4.56
Denmark	DNK	Europe & Central Asia	High income	2008	53310.08	25.2	6			4.4	16.5				4.4	2.8	88	87		.04	6.9				2.5							.98531002					96	87	0	95		9.5100002			98.17	8.210000000000001	35.77	4.52
Denmark	DNK	Europe & Central Asia	High income	2009	50367.04	26.7	6	98.7		3.9	16.4				4.2	2.8	89	85	86	.04	6.1				2.5							.85329002					96	88	0	95		10.67			100.74	8.06	36.49	4.54
Denmark	DNK	Europe & Central Asia	High income	2010	51091.82	27.2	5	98.5		3.6	16.3				4.1	2.8	90	85	88	.04	6.9			0	2.5	1364	11.8	10.99048	25.5		5	.75586498				.2	97	88	0	95		10.61	80	2.93015	100.98	8.18	37.21	4.73	73.307693
Denmark	DNK	Europe & Central Asia	High income	2011	51533.52	27.3	5	98.5		3.2	16.4				4.1	2.9	91	86	90	.04	7.4			0	2.5							.826015					97	89	0	95	12.96458	10.41			101.44	8	37.81	4.82	74.615387
Denmark	DNK	Europe & Central Asia	High income	2012	51467.39	27.8	5	98.2		3	16.5				4.1	3	94	87	93	.04	7			0	2.5							.83946002					97	89	0	95	11.07716	10.52			102.3	7.94	38.24	4.97
Denmark	DNK	Europe & Central Asia	High income	2013	51743.65	28.5	4	96.3		2.9	16.4				4.1	3	94	86	90	.04	6.7			0	2.5							.85377002					97	90	0	95	10.73683	10.33			102.32	7.79	38.34	5.05	85.92308
Denmark	DNK	Europe & Central Asia	High income	2014	52349.88	28.4	4	95.90000000000001		2.4	16.5				4.1	3	94	84	93	.04	5.9			0	2.5							1.3077101					97	90	0	95	10.66028	10.31			102.22	7.67	38.63	5.08	91
Denmark	DNK	Europe & Central Asia	High income	2015	53268.95	28.2	4	95.40000000000001		2.3	16.5				4.1	3	93	80	91	.03	6.5		.79	0	2.5	1472	10.9	10.36111	21.1	0	3.5	1.091375				.2	97	90	0	95	10.60215	10.34	83		102.41	7.6	39.26	5.15	91.07692
Denmark	DNK	Europe & Central Asia	High income	2016	54540.79	28.2	4	94.40000000000001		2.5	16.6				4.1	2.9	94	85	94	.03	5.9			0	2.5					0		.98146999		30	.3		97	91	0	95	9.85121	10.25			103.2	7.44	40.1	5.22	88.692307
Denmark	DNK	Europe & Central Asia	High income	2017	55673.46	28.7	4	95.09999999999999		2.8	16.7				4	2.8	98	88	97	.03	5.1			0	2.5					0		1.24154					97	91	0	95		10.1	84		104.39	7.22	41.32	5.34	89.615387
Denmark	DNK	Europe & Central Asia	High income	2018	56463.28	28.2		95.3		2.4	16.7				3.9	2.7	97	90	96	.03	5.4			0	2.5				18.1	0		1.01007					97	92	0	95		10.1			105.36	7.24	42.25	5.44
Denmark	DNK	Europe & Central Asia	High income	2019	57409.97	27.7				2	16.7				3.7	2.6	97	90	97	.02	5.2			0	2.5	1531	10.7	10.12829	18.1	0	3.7					.1	97	92	0	95		10.12	85
Denmark	DNK	Europe & Central Asia	High income	2020	56065.51	27.5				1.6					3.6	2.5	97	90	96	.02	4.9								17.5	2874.09946							97	92	0	95		10.53
Denmark	DNK	Europe & Central Asia	High income	2021	58021.93
Denmark	DNK	Europe & Central Asia	High income	2022	59583.84
Dominican Republic	DOM	Latin America & Caribbean	Upper middle income	2000	9403.75	51.5	80	97.59999999999999			36.3	7.7	6.9	1.5	40	23.3	78			1.06	78	.32661				1206	3.9	7.12216	18.7		29.4					.4			5	84		4.8800001	46		18.12		18.5	3.93
Dominican Republic	DOM	Latin America & Caribbean	Upper middle income	2001	9504.66	50	75			116.2	35.9				39	23.2	72			.92	69	.27764			20.4														5	85		4.8800001
Dominican Republic	DOM	Latin America & Caribbean	Upper middle income	2002	9800.07	49.7	75	97.8	80	109.4	35.4	11.6	8.6	2.2	38.1	23.1	82			.8	58	.35061			22.6														5	86		4.9899998
Dominican Republic	DOM	Latin America & Caribbean	Upper middle income	2003	9538.209999999999	52.1	76				34.9				37.4	23.1	79			.7	68	.40677			23.6														5	86		4.3899999
Dominican Republic	DOM	Latin America & Caribbean	Upper middle income	2004	9659.02	52.1	81			95	34.3				36.9	23.2	79			.59	63	.61619			23														4	86		4.29
Dominican Republic	DOM	Latin America & Caribbean	Upper middle income	2005	10439.47	50	83			92.40000000000001	33.5				36.4	23.4	87			.53	69	.9878400000000001			19.2	1719	4.7	6.08335	16.1		28.9	26.188145				.3			4	87		4.3499999	49
Dominican Republic	DOM	Latin America & Caribbean	Upper middle income	2006	11267.42	52	86	95.5		101.9	32.6	8.4	6.2	1.7	36	23.6	89			.47	62	.8931			16.4							23.142429							4	87		3.99
Dominican Republic	DOM	Latin America & Caribbean	Upper middle income	2007	11967.65	48.9	90	97.8	82.90000000000001	96.2	31.7	10.1	8.300000000000001	2.3	35.7	23.8	85			.41	56	.6761200000000001			16.2							22.498865							4	87		4.0900002		17.65889
Dominican Republic	DOM	Latin America & Caribbean	Upper middle income	2008	12211.27	48.1	92				31				35.5	24	82			.41	57	.45396			16							25.204405							4	87		4.5599999				1.27	10.98
Dominican Republic	DOM	Latin America & Caribbean	Upper middle income	2009	12194.67	48.9	95			93	30.5				35.3	24.1	82			.38	56	.40094			14.6							24.707581							4	87		4.7600002			13.25	1.86
Dominican Republic	DOM	Latin America & Caribbean	Upper middle income	2010	13074.43	47.3	96			93.09999999999999	30.1				35.1	24.2	88			.37	51	.5996		1193533	12.3	2192	4.7	6.11547	13.9		27.8	25.438114				.3			3	88		4.9200001	60						52.076923
Dominican Republic	DOM	Latin America & Caribbean	Upper middle income	2011	13341.2	47.7	95	98.7		90	29.8				35	24.3	84			.35	55	.38629		1365512	10.3							25.540915							3	88	16.03474	5.04			13.63	1.95	15.27
Dominican Republic	DOM	Latin America & Caribbean	Upper middle income	2012	13561.01	46.1	94	98.8		89.8	29.4				35	24.3	85			.35	54	.22522		1303776	9.699999999999999							22.786659							3	88	16.02206	5.0500002							53.846153
Dominican Republic	DOM	Latin America & Caribbean	Upper middle income	2013	14071.39	47.7	94	98.59999999999999	82.7	89.5	29.1	7.1	7.6	2.4	35	24.3	83			.35	55	.11075		1306123	8.9								1.3						3	88	15.96626	4.9200001			14.35				71.846153
Dominican Republic	DOM	Latin America & Caribbean	Upper middle income	2014	14912.89	44.3	94	98.59999999999999	81.7		29				35	24.4	91		27	.34	54	.10109		1183935	8.300000000000001							17.781099							3	88	16.07834	4.8000002			14.5				72.615387
Dominican Republic	DOM	Latin America & Caribbean	Upper middle income	2015	15791.32	45.2	94	99.59999999999999		90.59999999999999	28.7				35	24.4	85		22	.34	55	.13737	.34	989731	7.4	3366	6.4	6.40787	12.2		32.9					.5			3	89	16.24854	4.7199998	63		14.55				72.384613
Dominican Republic	DOM	Latin America & Caribbean	Upper middle income	2016	16684.41	45.7	94	99.8			28.3				35	24.5	87		30	.34	51	.14859		970832	6.8							15.53224		38	2.2				3	90	16.03838	4.5799999			12.07				70.92308
Dominican Republic	DOM	Latin America & Caribbean	Upper middle income	2017	17301.38	42.2	95	99.8		51	27.9				34.9	24.4	84		64	.33	46	.07253		2805557	6.4							11.56407							3	90		4.4899998	64		11.7	2.15			54.923077
Dominican Republic	DOM	Latin America & Caribbean	Upper middle income	2018	18334.61	43.7		99.7			27.7				34.8	24.2	94	31	70	.33	45	.09123		2700201	6.7				10.9			10.050855							2	90		4.1300001		8.167479999999999	13.73	2.2	14.1
Dominican Republic	DOM	Latin America & Caribbean	Upper middle income	2019	19090.48	41.9		99.2			27.5				34.4	23.9	89	60	70	.32	42	.26914		2749409	8.300000000000001	3411	4.9	6.6765	10.9		64.59999999999999					.4			2	91		4.2399998	66		14.59	2.31	14.52	1.18
Dominican Republic	DOM	Latin America & Caribbean	Upper middle income	2020	17652.97	39.6									33.8	23.4	82	55	69	.32	41	.17054							10.6										2	92		4.9400001
Dominican Republic	DOM	Latin America & Caribbean	Upper middle income	2021	19165.81	38.5
Dominican Republic	DOM	Latin America & Caribbean	Upper middle income	2022	20044.74
Algeria	DZA	Middle East & North Africa	Lower middle income	2000	8857.76		161				37.1	23.6	14.7	3.1	39.7	21.1	86	78		.01	75	.01865				2895	4.5	.30214	22.2		22.5					1.2	70	22	6	95		3.49	61
Algeria	DZA	Middle East & North Africa	Lower middle income	2001	8991.450000000001		155			4.8	36.7				38.9	21.1	89	73		.01	73	.00325			8												71	21	6	95		3.8399999
Algeria	DZA	Middle East & North Africa	Lower middle income	2002	9355.940000000001		148				36.3	24	15.1	9.6	37.8	20.9	86	93		.01	74	.00534			7.3												71	21	5	95		3.73			21.9	2.78	11.1	1.7
Algeria	DZA	Middle East & North Africa	Lower middle income	2003	9881.41		145				36				36.5	20.8	87	96		.01	76	.00264			7												72	21	5	95		3.5999999
Algeria	DZA	Middle East & North Africa	Lower middle income	2004	10153.14		134				35.7				35.1	20.4	86	94		.01	76	.00104			7												72	21	5	95		3.54
Algeria	DZA	Middle East & North Africa	Lower middle income	2005	10592.15		127			4.4	35.4				33.6	20.1	88	94		.01	80	.00051			6.7	3692	3.9	.47479	21.8	.88689	22.1					1	73	21	4	95		3.24	65			2.72	10.24	1.84
Algeria	DZA	Middle East & North Africa	Lower middle income	2006	10610.39		122	95.2	74.7		35.1	15.4	12.9	4.1	32.1	19.8	95	98		.02	79	.00051			6.4					26.02776							73	21	4	95		3.3599999
Algeria	DZA	Middle East & North Africa	Lower middle income	2007	10804.02		119			9	34.8				30.7	19.4	95	95		.02	78	.01295			5.9					21.91005							74	20	4	95		3.8199999			19.29	3.11	11.96	2.17
Algeria	DZA	Middle East & North Africa	Lower middle income	2008	10824.67		117			8.800000000000001	34.5				29.5	18.9	93	96		.02	74	.00147			5.6					519.15308							74	20	3	95		4.1999998
Algeria	DZA	Middle East & North Africa	Lower middle income	2009	10790.17		117			9.6	34.2				28.4	18.2	95	98		.02	77	0			5.3					6.50084							75	20	3	95		5.3600001
Algeria	DZA	Middle East & North Africa	Lower middle income	2010	10959.72		115			10.2	34				27.4	17.5	95	95		.02	78	.00047		10260	4.6	4746	3	.42444	21.5	32.07565	22.3					.8	75	20	3	95		5.1199999	70						51
Algeria	DZA	Middle East & North Africa	Lower middle income	2011	11050.57	27.6	116			10.7	33.8				26.7	17.1	95	96		.02	73	.00046		11831	4					7.9675							75	20	2	95	29.66599	5.27							11.153846
Algeria	DZA	Middle East & North Africa	Lower middle income	2012	11189.2		116			11.8	33.6	11.7	12.4	4.1	26.2	16.9	95	95		.03	73	.02505		7471	3.3					12.94408		.65709502					76	19	2	95	30.20764	6							19.153847
Algeria	DZA	Middle East & North Africa	Lower middle income	2013	11261.62		115	96.59999999999999	77.2	12.4	33.5				25.8	16.4	95	93		.03	68	.00357		22713	3.1					21.37643		.54468					76	19	2	95	31.09134	6.04							39.615383
Algeria	DZA	Middle East & North Africa	Lower middle income	2014	11445.39		114			15	33.5				25.5	15.7	95	99		.04	72	0		5460	2.9					1.78811		1.472185					76	19	1	95	33.77674	6.5500002							70.92308
Algeria	DZA	Middle East & North Africa	Lower middle income	2015	11616.72		114				33.4				25.2	15.1	95	99		.04	75	0	.22	7561	2.8	6004	2.7	.6006899999999999	21.1	4.5157	21.2	1.35438				.7	76	19	1	95	34.37235	6.98	75						71.846153
Algeria	DZA	Middle East & North Africa	Lower middle income	2016	11732.16		113				33.3				24.8	15.1	91	96	61	.04	70	0		10752	2.8					1.94814				40	1.9		75	19	1	95	35.18269	6.6100001			22.43		18.33		72.692307
Algeria	DZA	Middle East & North Africa	Lower middle income	2017	11644.06		112			12	33.3				24.3	15.6	91	92	89	.04	70	0		13158	2.7					9.42759							75	18	1	95		6.2800002	75		22.23	3.45			75.307693
Algeria	DZA	Middle East & North Africa	Lower middle income	2018	11546.61						33.2				23.8	16	91	77	91	.04	69	0	.06	10950	2.5				21	59.35103							74	18	0	95		6.1599998			15.48	3.66	17.19	4.45
Algeria	DZA	Middle East & North Africa	Lower middle income	2019	11412.23			98.8			33.1	9.800000000000001	12.8	2.7	23.3	16.3	91	77	91	.04	61	0		10339	2.5	7186	2.5	.63306	21	15.30205	20.9					.7	73	18	0	95		6.25	75
Algeria	DZA	Middle East & North Africa	Lower middle income	2020	10655.98										22.7	16.3				.04	59	0	.08						21	1.15847							72	18	0	95		6.3200002
Algeria	DZA	Middle East & North Africa	Lower middle income	2021	10824.3
Algeria	DZA	Middle East & North Africa	Lower middle income	2022	10848.37
Ecuador	ECU	Latin America & Caribbean	Upper middle income	2000	8274.16	56.4	122	70.93119			29.8				29.5	14.1	87			.21	68	282.86972				3228	6.4	4.35865	18.4		13.5	14.40755				.6	58	40	14	88		3.3299999	56		16.23	1.63	14.46	.38
Ecuador	ECU	Latin America & Caribbean	Upper middle income	2001	8416.16		117	71.38548		100.9	29				28	13.4	89			.21	58	289.37935			21							12.799275					59	40	13	89		3.75			15.83	1.64	15.44	.38
Ecuador	ECU	Latin America & Caribbean	Upper middle income	2002	8574.25		110	73.70105		99.59999999999999	28.3				26.6	12.7	88			.22	55	226.51958			22.7							14.460425					59	40	12	90		4.4699998			16.27	1.7	15.67	.38
Ecuador	ECU	Latin America & Caribbean	Upper middle income	2003	8658.24	53.5	100	75.10153		74.7	27.7				25.4	12.1	87			.22	64	133.63981			22.7							14.448605					60	40	12	91		5.4400001			15.24	1.66	14.97	.37
Ecuador	ECU	Latin America & Caribbean	Upper middle income	2004	9208.57	53.9	94	76.41589999999999	73.3	71.8	27	29.2	5.3	2	24.4	11.6	88			.22	58	72.51425			22.7							17.532524					60	40	11	91		5.5700002
Ecuador	ECU	Latin America & Caribbean	Upper middle income	2005	9576.1	53.1	94	78.54902		69.5	26.5				23.5	11.1	92			.21	40	42.31987			22.4	4775	9.9	3.9319	16.2	52.22106	17.2	15.30211				.5	61	40	10	92		5.5900002	62
Ecuador	ECU	Latin America & Caribbean	Upper middle income	2006	9823.6	52.3	90	80.55070000000001		76.8	25.8	25.9	5.2	2.1	22.6	10.6	96			.18	41	24.0743			22.8					89.5701		16.92522					61	40	10	92		5.6999998
Ecuador	ECU	Latin America & Caribbean	Upper middle income	2007	9861.92	53.4	85	82.0018		91.59999999999999	25.1				21.7	10.2	96			.18	43	19.6687			22.1					60.13337		15.86616					62	41	9	93		5.3400002
Ecuador	ECU	Latin America & Caribbean	Upper middle income	2008	10301.95	49.8	82	83.95905		93.7	24.4				20.8	9.699999999999999	96			.17	42	11.54706			21.3					410.64301		17.89953					62	41	8	93		5.3800001
Ecuador	ECU	Latin America & Caribbean	Upper middle income	2009	10173.61	48.5	80	85.64073999999999		86.59999999999999	24				19.9	9.300000000000001	94	99		.17	40	9.583629999999999			16					55.97515		17.736864					63	41	8	93		5.6999998			18.79	2.28	15.98	.45
Ecuador	ECU	Latin America & Caribbean	Upper middle income	2010	10340.2	48.8	78	87.43771		83.7	23.5				19	8.9	91	91	17	.17	40	4.31619		340067	12.3	5521	9.9	4.31852	14.5	0	24.5	17.445675				.5	63	41	7	94		6.1199999	73		16.59		21.11		40.615383
Ecuador	ECU	Latin America & Caribbean	Upper middle income	2011	10968.06	45.9	76	89.67108		84	22.9				18.1	8.5	88	92	71	.16	42	2.74197		318717	8.5					3.19001		15.355125					64	41	6	94	18.34588	6.48		18.47073	20.75	2.74	16.58	.53	51.615383
Ecuador	ECU	Latin America & Caribbean	Upper middle income	2012	11396.85	46.1	71	91.68643	79.40000000000001	84	22.5	25.4	7.5	2.4	17.3	8.1	87	81	94	.16	44	1.20644		321415	9.1					47.27796		12.412075					64	41	5	94	20.06818	6.7600002							40.46154
Ecuador	ECU	Latin America & Caribbean	Upper middle income	2013	11768.18	46.9	67	93.31784		72.90000000000001	22.2				16.6	7.8	87	70	90	.16	42	.80399		193708	9					0		10.97087					64	41	5	94	19.08935	6.8000002		10.30897	19.46				44.153847
Ecuador	ECU	Latin America & Caribbean	Upper middle income	2014	12021.48	45	65	94.73425		72.3	22.2	23.9	8	1.6	15.9	7.5	83	59	86	.16	40	.52061		1789316	8.9					0		8.2110205					65	42	4	94	19.61972	6.7199998			21.93				78.846153
Ecuador	ECU	Latin America & Caribbean	Upper middle income	2015	11847.54	46	63	94.23076		76.5	22.2				15.4	7.3	78	76	81	.15	39	1.30816	.32	1943932	9	5924	8.800000000000001	3.88084	12.8	0	23.5	6.4842548				.4	65	42	3	94	19.39978	7.4899998	76		25.12	5.28	20.65	.42	88.769234
Ecuador	ECU	Latin America & Caribbean	Upper middle income	2016	11525.33	45	61	94.0591		69.7	22.1				14.8	7.1	83	64	84	.15	40	2.4784		1942753	9.699999999999999					495.62792		5.8361349		22	.6		66	42	3	94	19.55119	7.2800002			28.54	3.18	20.37		80.769234
Ecuador	ECU	Latin America & Caribbean	Upper middle income	2017	11623.72	44.7	59	95.58197		71.09999999999999	22.2				14.4	6.9	85	73	84	.14	43	2.6067		1848654	10.7					142.8088		5.7881651					66	42	2	94		7.4299998	78		28.27	3	22.2		80.92308
Ecuador	ECU	Latin America & Caribbean	Upper middle income	2018	11603.14	45.4		95.92251		69.5	22.2				13.9	6.9	85	74	85	.14	44	3.32036		5060	11.2				11.6	0							66	42	2	94		7.8600001			25.06
Ecuador	ECU	Latin America & Caribbean	Upper middle income	2019	11440.19	45.7		97.15492		63.5	22.3	23	11.7	3.7	13.4	6.8	85	76	83	.13	46	3.56135		9608	12.4	6305	7.6	3.27172	11.6	.26639	20.1					.3	67	42	1	94		7.8200002	80
Ecuador	ECU	Latin America & Caribbean	Upper middle income	2020	10407.31	47.3				58.4					13	6.7	70	70	76	.12	48	3.76178							11.3	0							67	42	1	94		8.4799995
Ecuador	ECU	Latin America & Caribbean	Upper middle income	2021	10550.02	45.8
Ecuador	ECU	Latin America & Caribbean	Upper middle income	2022	10768.63
Egypt	EGY	Middle East & North Africa	Lower middle income	2000	8184.93		64	60.9	77.2		29.9	24.4			46.6	22.4	98	97		0	26	0				12753	3.1	.13617	24.3		11.2					.3		54	2	84		4.9200001	42
Egypt	EGY	Middle East & North Africa	Lower middle income	2001	8304.690000000001		63			47.3	29.8				43.9	21.7	99	99		0	25	0			5.2													54	2	87		5.4000001
Egypt	EGY	Middle East & North Africa	Lower middle income	2002	8401.969999999999		60			48	29.9				41.5	21	97	96		0	24	0			5.4													54	2	89		5.5100002
Egypt	EGY	Middle East & North Africa	Lower middle income	2003	8491.780000000001		57	69.40000000000001	78.8	47.9	30	20.2	9.199999999999999	5.2	39.4	20.3	98	97		0	23	0			6													54	1	92		5.2199998					5.29
Egypt	EGY	Middle East & North Africa	Lower middle income	2004	8673.450000000001	31.8	54				29.8				37.5	19.7	97	96		.01	22	0			6.4							.43167001						55	1	94		4.8600001			19.79	1.11
Egypt	EGY	Middle East & North Africa	Lower middle income	2005	8881.870000000001		52	74.2	79	50	29.7	23.9	14.1	5.3	35.7	19	98	97		.01	21	0			6.4	16130	3.1	.15278	24.1	36.27453	10.8	.68656498				.2		55	1	95		4.9200001	46
Egypt	EGY	Middle East & North Africa	Lower middle income	2006	9292.58		50			50.5	29.6				34.2	18.2	98	97		.01	21	0			6					35.47349		.71107501						56	1	95		4.8400002			23.36
Egypt	EGY	Middle East & North Africa	Lower middle income	2007	9761.93		47				29.5				32.7	17.5	98	97		.01	20	0			5.7					43.14972		.86495501						57	1	95		4.4400001
Egypt	EGY	Middle East & North Africa	Lower middle income	2008	10237.96	31.1	45	78.90000000000001	80.09999999999999		29.3	30.7	20.4	7.9	31.3	16.7	97	96		.01	19	0			5.6					49.45237		1.20516						58	1	95		4.4699998		12.552
Egypt	EGY	Middle East & North Africa	Lower middle income	2009	10479.53		45			61	28.8				29.9	16	97	96		.01	19	0			5.5					47.70092		1.11763						58	1	95		4.3800001
Egypt	EGY	Middle East & North Africa	Lower middle income	2010	10766.92	30.2	45				28.5				28.7	15.2	97	97		.01	18	0		24000000	5.4	20079	3.2	.19595	24.3	47.3841	13.7	2.204335				.2		59	1	95		4.1500001	59						88.230766
Egypt	EGY	Middle East & North Africa	Lower middle income	2011	10711.91		42				28.1				27.5	14.6	96	97		.01	17	0		24000000	5.1					35.18832		3.1728201						60	1	95	62.01549	4.3600001							83.230766
Egypt	EGY	Middle East & North Africa	Lower middle income	2012	10684.91	28.3	42			56.5	28				26.3	13.9	93	92		.02	17	0		24000000	5.2					27.36282		2.5334151						61	0	95	65.26931999999999	4.71		26.20184					82.307693
Egypt	EGY	Middle East & North Africa	Lower middle income	2013	10763.74		40				28.1				25.3	13.4	97	96		.02	16	0		32563245	4.9					26.28595								61	0	95	71.10535	4.9200001			19.74				88.153847
Egypt	EGY	Middle East & North Africa	Lower middle income	2014	10796.83		39	91.5	80	56	27.8	22.3	15.7	9.5	24.3	12.8	94	93		.02	15	0		62111	4.6					28.68671								62	0	95	68.73905999999999	5.0300002			19.55	1.62	7.88	3.26	92.92308
Egypt	EGY	Middle East & North Africa	Lower middle income	2015	10990.31	31.8	39				27.1				23.3	12.3	93	92		.02	15	0	.8	1640557	4.4	25663	3.3	.1727	24.3	22.85128	11.7					.2		63	0	95	74.52081	5.3400002	62	31.2157	19.41	1.83	8.220000000000001	3.96
Egypt	EGY	Middle East & North Africa	Lower middle income	2016	11215.98		38				26.7				22.5	11.9	95	96		.02	14	0		1673826	4.6					23.81042				73	2			64	0	95	72.30999	5.3600001			19.25	1.86	8.210000000000001	4.04	94.307693
Egypt	EGY	Middle East & North Africa	Lower middle income	2017	11158.25	31.5	37			59	26.4				21.7	11.5	94	94		.03	13	0		5021586	4.9					21.33428								65	0	95		5.6300001	65	31.14374	19.27	1.98	7.99	4.36	96.384613
Egypt	EGY	Middle East & North Africa	Lower middle income	2018	11521.27					51.8	26.2				20.9	11.1	95	94		.03	12	0		5066393	5.1				24.4	18.93558								65	0	95		4.9899998			19.26	2.01	7.69	4.57
Egypt	EGY	Middle East & North Africa	Lower middle income	2019	11940.25	31.9				46.9	26				20.1	10.7	95	94		.03	12	0		6894411	5.4	26844	3	.13617	24.4	23.09193	10.1					.2		66	0	95		4.8400002	70				7.46
Egypt	EGY	Middle East & North Africa	Lower middle income	2020	12123.99										19.5	10.3	94	94		.03	11	0							24.3	155.37162								67	0	95		4.3600001
Egypt	EGY	Middle East & North Africa	Lower middle income	2021	12282.44
Egypt	EGY	Middle East & North Africa	Lower middle income	2022	12669.98
Eritrea	ERI	Sub-Saharan Africa	Low income	2000	1740.45		1280				45				85.2	27	81			.61	177	18.34224				819	14.5	1.99618	13.3		31.3					4.3			83	5		5.77	29				.44
Eritrea	ERI	Sub-Saharan Africa	Low income	2001	1826.69		1180				44.7				81.09999999999999	26.5	86			.5600000000000001	175	22.93364																	81	5		5.9200001					.4
Eritrea	ERI	Sub-Saharan Africa	Low income	2002	1801.2		1130	28.3	20.9	97	44.4	43	1.6	15	77.3	26.1	90			.52	173	13.22943																	80	5		6.6900001					.53
Eritrea	ERI	Sub-Saharan Africa	Low income	2003	1672.47		1060				44.2				73.8	25.6	93			.49	299	19.0275																	79	5		7.3400002					.4
Eritrea	ERI	Sub-Saharan Africa	Low income	2004	1622.52		938				43.9				70.5	25.2	98			.45	257	5.54929																	78	5		7.0100002			9.210000000000001	.06	.52	.06
Eritrea	ERI	Sub-Saharan Africa	Low income	2005	1601.3		804			97.8	43.6				67.5	24.7	96			.4	209	9.7925				936	13.1	2.63918	11.5		33.9					4			76	6		6.8600001	36				.43
Eritrea	ERI	Sub-Saharan Africa	Low income	2006	1536.32		705				43.2				64.59999999999999	24.2	94			.37	171	5.63291																	75	6		6.8600001					.46
Eritrea	ERI	Sub-Saharan Africa	Low income	2007	1517.17		635			84	42.8				61.9	23.7	95			.32	200	12.53713																	74	7		5.2800002					.41
Eritrea	ERI	Sub-Saharan Africa	Low income	2008	1195.96		605			76	42.4				59.4	23.2	95			.28	160	6.78044																	73	7		6.4200001					.41
Eritrea	ERI	Sub-Saharan Africa	Low income	2009	1317.11		583				42				57.1	22.6	95			.25	154	8.864330000000001																	72	8		5.3899999					.41
Eritrea	ERI	Sub-Saharan Africa	Low income	2010	1437.02		567	34.1	21		41.7	52.5	2.1	14.6	55.1	22.1	95			.22	149	26.32792		3577000		1012	12.7	2.27513	10		34					3.9			71	8		4.9299998	44				.41		43.76923
Eritrea	ERI	Sub-Saharan Africa	Low income	2011	1781.74		558				41.5				53.1	21.5	94			.19	157	23.85773		3577000															69	8	35.14938	5.2199998					.42		44.692307
Eritrea	ERI	Sub-Saharan Africa	Low income	2012	1795.24		549				41.3				51.2	21.1	94			.16	160	16.1481		3577000															68	9	34.9303	3.78					.47
Eritrea	ERI	Sub-Saharan Africa	Low income	2013	1592.33		540				41.2				49.5	20.6	94			.14	144	15.02658		3577000															68	9	37.06463	5.0100002			12.99		.52		59.384617
Eritrea	ERI	Sub-Saharan Africa	Low income	2014	2066.02		530				41.1				47.9	20.2	94			.12	119	33.12422		557635															68	9	32.82323	4.0599999			12.48		.62		69.692307
Eritrea	ERI	Sub-Saharan Africa	Low income	2015	1624.28		518				41				46.3	19.7	95	88		.11	102	19.15151	.74	1441264		1075	11.6	2.24516	8.699999999999999		36.9					3.3			67	9	37.29124	4.4499998	46		11.85		.63		71.07692
Eritrea	ERI	Sub-Saharan Africa	Low income	2016	1726.77		498				41				44.8	19.3	95	88	95	.1	108	25.63587		1497725										95	45.6				67	9	37.02207	3.52			14.39		.67		49.307693
Eritrea	ERI	Sub-Saharan Africa	Low income	2017	1537.45		480				40.9				43.3	18.9	95	88	95	.09	99	33.96765		1076700																9		3.73	48		13.27		.66		49.307693
Eritrea	ERI	Sub-Saharan Africa	Low income	2018	1717.68						40.8				41.9	18.5	95	85	95	.08	89	28.87977	.45	956062					7.7											9		4.1300001			14.4	.54	.8100000000000001	1.31
Eritrea	ERI	Sub-Saharan Africa	Low income	2019	1761.13						40.8				40.6	18.1	95	85	95	.07	86	57.2992		427112		1127	10.9	2.10948	7.7		37.9					3.3				9		4.46	50				.71
Eritrea	ERI	Sub-Saharan Africa	Low income	2020	1725.91	37.63									39.3	17.7	95	85	95	.07	81	44.80256	1.02						7.5											9		4.0900002					.82
Eritrea	ERI	Sub-Saharan Africa	Low income	2021	1749.02
Eritrea	ERI	Sub-Saharan Africa	Low income	2022	1802.9
Spain	ESP	Europe & Central Asia	High income	2000	34809.88	34.3	5				19				5.4	2.8	95			.08	23					9582	8.6	12.46109	36.8		15.4					.4	99	94	0	95		6.8000002	74		36.74	4.3	31.16	7.14
Spain	ESP	Europe & Central Asia	High income	2001	35992.31		5			9.6	18.7				5.3	2.7	96			.07	19				2.5							1.4098901					99	94	0	95		6.77			39.88	4.48	31	7.75
Spain	ESP	Europe & Central Asia	High income	2002	36387.12		5			9.9	18.5				5.1	2.7	98			.07	20				2.5							1.35726					99	94	0	95		6.8000002			41.84	4.6	30.93	7.74
Spain	ESP	Europe & Central Asia	High income	2003	36786.55	31.8	5			10.6	18.4				5	2.6	98			.07	27				2.5							1.387125					99	93	0	95		7.5599999			44.04	4.7	31.93	7.57
Spain	ESP	Europe & Central Asia	High income	2004	37346.87	33.3	5			10.7	18.3				4.9	2.5	97	91		.07	16				2.5							1.2057					99	93	0	95		7.6599998			44.17	4.86	34.14	8.01
Spain	ESP	Europe & Central Asia	High income	2005	38000.09	32.4	5			11.4	18.3				4.7	2.4	96	92		.07	19				2.5	10687	8	12.83028	34.3	0	10.6	1.184845				.6	100	94	0	95		7.73	78		44.79	5.03	35.16	8.5
Spain	ESP	Europe & Central Asia	High income	2006	38937.11	33.5	4			12	18.3				4.5	2.3	98	94		.07	20				2.5					0		1.068755					100	94	0	95		7.8299999		5.42075	45.77	5.21	35.98	9.16
Spain	ESP	Europe & Central Asia	High income	2007	39559	34.1	4			12.8	18.4				4.4	2.2	96	95		.08	19				2.5					0		1.064965					100	94	0	95		7.9200001		5.39604	47.4	5.4	35.45	9.48
Spain	ESP	Europe & Central Asia	High income	2008	39262.06	34.2	4			13.3	18.4				4.2	2.2	97	94		.08	19				2.5					0		.88730001					100	94	0	95		8.3800001		5.84136	49.67	5.58	35.36	9.92
Spain	ESP	Europe & Central Asia	High income	2009	37469.07	34.9	4			11.8	18.4				4	2.1	96	90		.08	18				2.5					0		.88786501					100	94	0	95		9.1099997		5.53518	50.89	5.74	35.81	9.34
Spain	ESP	Europe & Central Asia	High income	2010	37374.73	35.2	4			10.6	18.4				3.8	2.1	97	92		.09	17			255	2.5	10215	6.9	10.1601	31.9	0	5.4	.85671997				.5	100	95	0	95		9.1199999	82	5.69591	52.73	5.93	37.3	9.16	42.23077
Spain	ESP	Europe & Central Asia	High income	2011	36932.7	35.7	4			9.5	18.5				3.7	2.1	97	91		.09	16			298	2.5					0		.82122999					100	95	0	95	12.11004	9.1700001		5.65922	53.45	6.17	38.07	9.300000000000001	65.615387
Spain	ESP	Europe & Central Asia	High income	2012	35817.26	35.4	4			9	18.6				3.6	2.1	96	90		.09	14			327	2.5					0		.77695501					100	95	0	95	10.99837	9.1499996		5.62917	53.8	6.63	38	10.45	87.46154
Spain	ESP	Europe & Central Asia	High income	2013	35433.7	36.2	4			8.4	18.7				3.5	2	96	91		.09	13			370	2.5					0		.64561498					100	95	0	95	10.69969	9.0699997		5.92804	52.85	6.91	37.86	11.1	52.153847
Spain	ESP	Europe & Central Asia	High income	2014	36030.07	36.1	4			8.1	18.7				3.4	2	97	93		.09	12			277	2.5					0		.69316					100	95	0	95	9.63233	9.0900002		6.39422	52.98	7.12	37.77	11.67	93.153847
Spain	ESP	Europe & Central Asia	High income	2015	37448.75	36.2	4	99.90000000000001		7.7	18.8				3.3	1.9	97	94		.09	9.9		.19	299	2.5	10553	7.9	11.3634	29.7	0	4.2	.64959002				.3	100	95	0	95	10.077	9.1300001	84	7.02349	54.44	7.42	38.27	11.87	90.07692
Spain	ESP	Europe & Central Asia	High income	2016	38549.55	35.8	4			7.2	19				3.3	1.9	97	95		.09	12			700	2.5					0		.63333499		27	.2		100	96	0	95	9.20251	8.9499998		7.27895	56.85	7.66	38.11	12.04	94.615387
Spain	ESP	Europe & Central Asia	High income	2017	39626.47	34.7	4			7.1	19.1				3.3	1.9	95	93	88	.09	11			572	2.5					0		.66153502					100	96	0	95		8.9499998	85	7.08634	59.23	7.87	38.72	11.55	94.846153
Spain	ESP	Europe & Central Asia	High income	2018	40364.12	34.7		99.90000000000001		6.2	19.1				3.3	1.8	96	94	95	.08	11			19	2.5				28.1	0		.62343001					100	96	0	95		9		7.06367	60.8	8.09	40.3	11.92
Spain	ESP	Europe & Central Asia	High income	2019	40875.3	34.3		99.90000000000001		6	19.2				3.3	1.8	96	94	95	.08	10			7	2.5	9707	7.7	12.66675	28.1	0	3.9					.4	100	96	0	95		9.1400003	86	7.86852	61.44	8.300000000000001	44.41	12.44
Spain	ESP	Europe & Central Asia	High income	2020	36446.87	34.9		99.90000000000001							3.2	1.7	98	94	88	.08	7.3								27.7								100	96	0	95		10.71
Spain	ESP	Europe & Central Asia	High income	2021	38502.47
Spain	ESP	Europe & Central Asia	High income	2022	40785.34
Estonia	EST	Europe & Central Asia	High income	2000	17808.19		29	99.59999999999999			25.8				10.9	5.3	93	89		.23	65					130	29.1	10.32985	46		17.7	10.710005				3.5	94	93	0	95		5.1599998	60	6.62551	61.9	7.53	29.38	5.83
Estonia	EST	Europe & Central Asia	High income	2001	18997.96		27	99.59999999999999		24.8	25.5				10.1	4.8	94	84		.85	59				3.6							10.262835					94	93	0	95		4.7800002		6.7656	61.1	8.06	27.76	5.74
Estonia	EST	Europe & Central Asia	High income	2002	20413.27		25	99.59999999999999		23	25.3				9.300000000000001	4.4	94	94		.71	52				3.5							10.698795					94	93	0	95		4.6999998		7.15234	63.04	7.8	29.57	5.45
Estonia	EST	Europe & Central Asia	High income	2003	22103.04	37.2	20	99.5		22	25.1				8.5	4	94	96		.59	49				3.3							11.09825					94	93	0	95		4.8600001		10.04479	64.20999999999999	8.210000000000001	29.92	5.65
Estonia	EST	Europe & Central Asia	High income	2004	23748.46	33.6	18	99.8		22.6	24.8				7.8	3.7	94	97		.49	45				2.9							7.0118098					94	93	0	95		5.1199999		11.57043	65.38	8.18	30.21	6.19
Estonia	EST	Europe & Central Asia	High income	2005	26159.65	33.4	18	99.7		22.6	24.5				7.2	3.4	96	98		.42	41				2.5	232	22.6	16.38115	41.6	137.51361	14.7	8.6704302				2	94	93	0	95		5.0500002	61	10.79251	65.76000000000001	8.779999999999999	31.4	6.26
Estonia	EST	Europe & Central Asia	High income	2006	28884.09	33.7	16	99.7		22.9	24.3				6.6	3.1	95	98		.36	36				2.5					0		6.9956999					95	93	0	95		4.7600002		14.58167	65.98999999999999	8.85	31.76	6
Estonia	EST	Europe & Central Asia	High income	2007	31215.35	31.2	17	99.7		25.1	23.9				6	2.8	95	96		.32	39				2.5					0		7.4803252					95	93	0	95		4.98		12.76024	66.84	8.66	32.51	6.49
Estonia	EST	Europe & Central Asia	High income	2008	29692.9	31.9	14	99.7		23.8	23.5				5.5	2.5	95	97		.28	34				2.5					0		6.7016749					95	93	0	95		5.7199998			67	9.23	33.35	6.43
Estonia	EST	Europe & Central Asia	High income	2009	25397.99	31.4	14	99.7		21	23.3				5	2.3	95	96		.26	31				2.5					0		5.4036598					96	93	0	95		6.5500002			64.40000000000001	8.949999999999999	32.77	6.41
Estonia	EST	Europe & Central Asia	High income	2010	26078.19	32	11	99.8		17.5	23.2				4.6	2.1	94	95		.24	25			0	2.5	155	18.8	13.13041	37.2	45.06281	6.8	5.4721298				.9	96	93	0	95		6.3200002	71	8.79013	63.99	8.99	32.42	6.32	64.92308
Estonia	EST	Europe & Central Asia	High income	2011	28057.35	32.5	13	99.7		16.2	23.1				4.2	1.9	93	95		.22	25			0	2.5					0		5.1091452					96	93	0	95	7.78826	5.8200002			65.26000000000001	8.880000000000001	32.93	6.27	65.846153
Estonia	EST	Europe & Central Asia	High income	2012	29066.95	32.9	12	99.8		15.3	23.1				3.9	1.7	94	94		.21	23			3	2.5					0		4.9320898					96	93	0	95	7.54079	5.8299999			64.58	9.039999999999999	32.82	6.4	63.53846
Estonia	EST	Europe & Central Asia	High income	2013	29596.01	35.1	10	99.7		16.3	23				3.6	1.6	94	92		.2	23			3	2.5					0		4.041605					96	93	0	95	7.56677	6.02			59.58	9.02	33.32	6.58	77.07692
Estonia	EST	Europe & Central Asia	High income	2014	30548.74	34.6	11	99.7		15.6	23.1	1.2	5	1.5	3.3	1.5	93	93		.19	21			10	2.5					0		3.244385					96	93	0	95	8.162369999999999	6.3600001			60.72	9.289999999999999	33.56	6.71	77.07692
Estonia	EST	Europe & Central Asia	High income	2015	31113.33	32.7	10	99.7		12.5	23.1				3.1	1.4	93	92		.18	18		.36	12	2.5	141	15.9	14.44777	33.3	0	6.4	3.551625				.5	96	93	0	95	6.79954	6.6399999	76		63.52	9.42	34.15	7.21	72.53846
Estonia	EST	Europe & Central Asia	High income	2016	32085.78	31.2	11	99.7		10.5	23.1				2.8	1.3	93	92		.17	16			9	2.5					0		2.5878799		60	0		96	93	0	95	6.41212	6.6999998			64.33	9.550000000000001	34.55	7.32	71.307693
Estonia	EST	Europe & Central Asia	High income	2017	33903.13	30.4	9	99.5		10.5	23.1				2.6	1.2	93	91		.17	15			9	2.5					0		2.2651501					96	93	0	95		6.5999999	77		65.27	9.59	34.63	7.25	70.07692
Estonia	EST	Europe & Central Asia	High income	2018	35181.98	30.3		99.59999999999999		9.6	23.2				2.4	1.1	92	88		.17	13			0	2.5				30.5	0		2.20152					96	93	0	95		6.7199998			66.31999999999999	9.65	34.81	7.22
Estonia	EST	Europe & Central Asia	High income	2019	36488.52	30.8		99.7		8.5	23.3				2.3	1	91	90		.16	13			0	2.5	248	14.9	10.75057	30.5		4.5					.6	96	93	0	95		6.8200002	78		66.08	9.83	34.72	7.17
Estonia	EST	Europe & Central Asia	High income	2020	35341.82	30.7		99.59999999999999							2.1	.9	91	87		.16	10								29.7								96	93	0	95		7.75
Estonia	EST	Europe & Central Asia	High income	2021	38335.63
Estonia	EST	Europe & Central Asia	High income	2022	39946.42
Ethiopia	ETH	Sub-Saharan Africa	Low income	2000	775.02		1030	5.6	15.3		36.8	57.4	2	12.4	140.7	48.6	30			1.2	421	222.32654				16924	9.699999999999999	.71657	6.8		24.6					6.2	5	2	77	5		4.3699999	16
Ethiopia	ETH	Sub-Saharan Africa	Low income	2001	808.127		988				36.4				134.6	47.8	33			1.03	409	231.74076			47												5	2	74	5		4.7199998
Ethiopia	ETH	Sub-Saharan Africa	Low income	2002	798.888		985				35.8				128.3	46.8	35			.9	393	205.86285			44.2												6	3	71	5		4.71
Ethiopia	ETH	Sub-Saharan Africa	Low income	2003	736.923		972			103.8	35.4				121.8	45.8	38			.8	376	217.67103			42.6												6	3	68	5		4.9000001			2.15	.01	.27	.02
Ethiopia	ETH	Sub-Saharan Africa	Low income	2004	802.283	29.8	929	6.4			34.7				115.3	44.8	40			.71	358	222.27453			39												6	3	65	5		4.3099999		.81836	2.09		.27	.02
Ethiopia	ETH	Sub-Saharan Africa	Low income	2005	880.479		865	5.7	28.2		33.8	50	5.1	12.4	108.9	43.7	44			.66	341	152.03924			37.1	16548	8.1	.91806	6.3	7584.6735	24.5					6.2	6	3	62	5		4.0999999	20		2.46		.32	.03
Ethiopia	ETH	Sub-Saharan Africa	Low income	2006	956.855		795			91	33				102.8	42.6	46			.58	325	141.754			35.6					13827.71409							6	4	59	5		4.46			2.27		.27	.02
Ethiopia	ETH	Sub-Saharan Africa	Low income	2007	1042.66		731				32				97	41.4	50			.52	310	121.48373			35					4281.55325							7	4	56	5		5			2.25		.22	.02
Ethiopia	ETH	Sub-Saharan Africa	Low income	2008	1141.17		681			87	30.9				91.59999999999999	40.2	54			.45	296	100.63729			33.5					3115.50734							7	4	53	5		4.2800002			2.02		.25	.05
Ethiopia	ETH	Sub-Saharan Africa	Low income	2009	1235.52		638			79.3	29.9				86.7	39.1	58			.41	282	135.90376			29.7					6444.42828							7	4	50	5		4.6500001			2.52		.25	.07
Ethiopia	ETH	Sub-Saharan Africa	Low income	2010	1344.97	33.2	597				29.2				82	37.9	61			.36	268	155.28339		65000000	27.6	17161	7.1	1.47407	5.9	7983.47314	23.3					4.8	8	5	47	5		5.4699998	31						40.153847
Ethiopia	ETH	Sub-Saharan Africa	Low income	2011	1474.7		558	10	50.8	75.59999999999999	28.6	44.4	1.8	9.800000000000001	77.7	36.7	65		12	.32	253	155.21523		65000000	26					3490.31934							8	5	44	5	29.87766	4.4699998		1.87901					70.153847
Ethiopia	ETH	Sub-Saharan Africa	Low income	2012	1577.76		527			63.4	28.3				73.5	35.5	62		30	.28	239	174.57854		55026689	25.3					3916.52934							9	5	41	5	30.31915	4.54							77.230766
Ethiopia	ETH	Sub-Saharan Africa	Low income	2013	1706.65		498			71.2	28.1				69.59999999999999	34.3	59		48	.24	224	191.60648		64497779	21.8					3051.18013							9	5	38	5	29.57196	4.0799999
Ethiopia	ETH	Sub-Saharan Africa	Low income	2014	1852.79		472	15.5	56.1	79.5	28.1	40.4	2.9	8.800000000000001	65.90000000000001	33.1	61		54	.22	207	158.77764		72657474	17.8					2216.55335							9	5	35	5	29.18705	4.0300002							77
Ethiopia	ETH	Sub-Saharan Africa	Low income	2015	2013.26	35	446		59.8	76.59999999999999	28.3				62.4	31.9	63		57	.2	192	133.78502	2.61	75106161	14.8	18126	5.5	1.6046	5.5	8790.95299	26					3.5	10	6	32	5	32.36742	3.8199999	37	2.11677					78.307693
Ethiopia	ETH	Sub-Saharan Africa	Low income	2016	2140.08		422	27.7	61.2	78.59999999999999	28.4	38.3	2.9	10	59	30.7	66		61	.19	177	92.28263		74204513	13.8					11035.84513			5.1	82	43.7		10	6	29	5	31.85439	3.5999999							79.07692
Ethiopia	ETH	Sub-Saharan Africa	Low income	2017	2321.44		401		60.1	72.40000000000001	28.5				55.9	29.7	68		64	.17	164	67.05237		69802693	14					10189.86438							11	6	26	5		3.45	37		8.289999999999999				79.07692
Ethiopia	ETH	Sub-Saharan Africa	Low income	2018	2460.88				63.6	73.5	28.8				53.2	28.7	67		63	.15	151	37.60894	1.47	77653029	14.4				5.2	8561.164940000001							11	6	23	6		3.3			7.14	.17	.77	.98
Ethiopia	ETH	Sub-Saharan Africa	Low income	2019	2641.01			49.8			29	36.8	2.1	7.2	50.8	27.8	68	41	64	.13	140	34.70765		76238251	16.2	20100	5.4	2.20405	5.2	8284.280140000001	28.2					3.3	12	6	20	7		3.23	38
Ethiopia	ETH	Sub-Saharan Africa	Low income	2020	2756.87										48.7	27	71	46	67	.12	132	54.12619	1.59						5.1								13	7	17	8		3.48			7.84	.02	1.06	.47
Ethiopia	ETH	Sub-Saharan Africa	Low income	2021	2767.42
Ethiopia	ETH	Sub-Saharan Africa	Low income	2022
Finland	FIN	Europe & Central Asia	High income	2000	39939.94	27.2	6	99.90000000000001			16.9				4.3	2.5	99				12					578	24.3	11.5049	35.7		8.1	2.880125				.5	93	80	0	95		7.0900002	75		109.68	8.5	24.93	9.65
Finland	FIN	Europe & Central Asia	High income	2001	40904.53		5	99.90000000000001		10.6	16.6				4.2	2.4	98				10				2.5							3.028435					94	80	0	95		7.25			161.19	8.77	24.94	13.4
Finland	FIN	Europe & Central Asia	High income	2002	41492.42		5	99.90000000000001		11.2	16.3				4.1	2.3	98				9.9				2.5							2.55268					94	81	0	95		7.6300001			166.11	8.65	25.21	13.43
Finland	FIN	Europe & Central Asia	High income	2003	42231.21	27.7	5	99.90000000000001		10.3	16.1				4	2.2	98				8.699999999999999				2.5							1.98954					95	81	0	95		7.9400001			170.8	8.5	25.57	13.73
Finland	FIN	Europe & Central Asia	High income	2004	43804.05	27.9	5	99.8		10.6	15.9				3.9	2.1	98				7				2.5							2.8583951					95	81	0	95		8.0600004			124.47	8.130000000000001	25.84	10.6
Finland	FIN	Europe & Central Asia	High income	2005	44876.62	27.6	5	99.90000000000001		10.3	15.7				3.7	2.1	97				7.4				2.5	527	19.9	12.76465	31.4	11.66698	7.4	2.2834849				.8	96	81	0	95		8.29	80		129	8.050000000000001	29.91	10.32
Finland	FIN	Europe & Central Asia	High income	2006	46515.48	28	4	99.8		9.4	15.5				3.6	2	97				6.1				2.5					8.61872		2.273365					96	82	0	95		8.2799997		7.11505	135.16	7.85	30.26	10.5
Finland	FIN	Europe & Central Asia	High income	2007	48782.07	28.3	4	99.8		9.1	15.4				3.5	1.9	99				6.5				2.5					6.15038		2.4484849					97	82	0	95		8.0799999			137.49	7.81	30.35	10.69
Finland	FIN	Europe & Central Asia	High income	2008	48946.28	27.8	4	99.8		8.6	15.3				3.3	1.8	99				7.2				2.5					8.48617		2.51776					97	82	0	95		8.3400002			135.14	7.53	30.62	10.99
Finland	FIN	Europe & Central Asia	High income	2009	44775.96	27.5	4	99.8		8.5	15.2				3.2	1.8	99				8.699999999999999				2.5					6.33476		2.2655749					97	82	0	95		9.1599998			139.32	7.43	30.86	10.94
Finland	FIN	Europe & Central Asia	High income	2010	45985.68	27.7	4	99.8		8.4	15.2				3	1.7	99		92		6.6			1	2.5	460	18.6	12.57376	27.8	6.0462	5.2	2.2402101				1.1	98	83	0	95		9.1400003	82		142.57	7.89	32.65	11.08	83.153847
Finland	FIN	Europe & Central Asia	High income	2011	46947.79	27.6	4	99.8		7.7	15.2				2.9	1.6	99		92		6.7			1	2.5					4.27677		2.0534201					98	83	0	95	7.50699	9.2200003			144.89	7.78	32.64	11.13	85.692307
Finland	FIN	Europe & Central Asia	High income	2012	46069.13	27.1	4	99.8		7.5	15.3				2.8	1.5	99		92		5.5			4	2.5					7.40785		1.62823					99	83	0	95	6.65695	9.5900002		6.28066	146.19	7.4	32.85	11.56	96.384613
Finland	FIN	Europe & Central Asia	High income	2013	45439.77	27.2	4	99.7		7.3	15.4				2.7	1.4	98		92		5.6			4	2.5					4.51271		1.64941					99	83	0	95	6.26734	9.8100004			146.03	7.26	32.97	11.07	87.92308
Finland	FIN	Europe & Central Asia	High income	2014	45069.68	26.8	3	99.7		7.2	15.5				2.6	1.4	98		92		5.3			0	2.5					5.06236		1.621805					100	84	0	95	6.26839	9.7799997			146.76	7.3	33.92	10.88	90.307693
Finland	FIN	Europe & Central Asia	High income	2015	45145.07	27.1	3	99.7		6.2	15.6				2.5	1.4	97		92		5.6		1.05	2	2.5	490	14	10.97224	24.5	3.79562	5.1	1.51071				.5	100	84	0	95	6.03263	9.6499996	84		213.37	10.45	33.31	18.51	95.769234
Finland	FIN	Europe & Central Asia	High income	2016	46282.74	27.1	3	99.59999999999999		5.5	15.8				2.4	1.4	92	85	87		4.7			4	2.5					4.87716		1.354625		19	0		100	84	0	95	5.74599	9.3800001		6.72405	215.47	10.54	45.34	18.63
Finland	FIN	Europe & Central Asia	High income	2017	47621.51	27.4	3	99.59999999999999		4.9	16				2.4	1.4	89	92	85		4.9			5	2.5					4.98809		1.25411					100	84	0	95		9.1300001	83		219.26	10.59	45.89	18.94
Finland	FIN	Europe & Central Asia	High income	2018	48079.42	27.3		99.59999999999999		4.3	16.1				2.4	1.4	91	93	88		4.8			1	2.5				22.2	5.54294		1.63941					100	84	0	95		9.04			223.08	10.76	46.4	19.25
Finland	FIN	Europe & Central Asia	High income	2019	48682.99	27.7		99.5		4.1	16.3				2.3	1.4	91	93	89		4.7			8	2.5	570	15.3	10.65245	22.2	1.23198	3.9					.4	100	84	0	95		9.1700001	83
Finland	FIN	Europe & Central Asia	High income	2020	47220.44	27.1		99.59999999999999							2.3	1.4	91	93	89		3.6								21.6								100	84	0	95		9.6099997
Finland	FIN	Europe & Central Asia	High income	2021	48577.22
Finland	FIN	Europe & Central Asia	High income	2022	49982.19
Fiji	FJI	East Asia & Pacific	Upper middle income	2000	9954.09		51	96.90000000000001			46.1				22.4	10.1	90			.03	22					1114	10.6	3.2978	32.3		9.699999999999999					.4			1	28		3.4200001	45
Fiji	FJI	East Asia & Pacific	Upper middle income	2001	10071.83		49	98.40000000000001			45.9				22.3	10.2	91			.03	28				4														1	28		2.9100001
Fiji	FJI	East Asia & Pacific	Upper middle income	2002	10321.49	38.1	48	96.90000000000001			45.8				22.4	10.5	93			.04	23				3.8														1	28		2.98
Fiji	FJI	East Asia & Pacific	Upper middle income	2003	10331.85		48	96.7			45.6				22.5	11	94			.04	28				3.9														1	28		2.97			20.34	.74	4.66	1.1
Fiji	FJI	East Asia & Pacific	Upper middle income	2004	10814.71		47	97		31	45.5	7.5	5.1	6.3	22.8	11.4	95			.05	20				3.8														1	28		3.26
Fiji	FJI	East Asia & Pacific	Upper middle income	2005	10601.05		46	97.2		35	45.3				23.1	11.6	96	74		.05	20				3.7	1344	9.5	3.08734	29.7	0	13	2.7883501				.3			1	29		3.26	53
Fiji	FJI	East Asia & Pacific	Upper middle income	2006	10729.03		44	99.3		39.8	45.1				23.4	11.5	98	94		.06	17				3.7					8.668229999999999		2.6635301							0	29		3.3499999
Fiji	FJI	East Asia & Pacific	Upper middle income	2007	10560.67		43	99			44.8				23.7	11	99	94		.06	14				3.7					1.6721		2.5503449							0	30		3.4200001
Fiji	FJI	East Asia & Pacific	Upper middle income	2008	10614.95	40.4	42	98.8		27.4	44.5				23.8	10.3	99	94		.07	16				3.9					110.03416		2.01947							0	30		3.1800001		.78177	21.1		3.99
Fiji	FJI	East Asia & Pacific	Upper middle income	2009	10416.21		40	99.8			44.3				23.7	9.699999999999999	99	94		.08	21				3.9					1719.66898		3.3662951							0	31		3.54			22.93	2	4.36	.89
Fiji	FJI	East Asia & Pacific	Upper middle income	2010	10677.56		39	99.7			44				23.6	9.300000000000001	99	94		.08	27			879985	4	1549	9.6	3.2544	27.4	899.47962	9.800000000000001	2.3075449				.3			0	32		3.4200001	56						30.615385
Fiji	FJI	East Asia & Pacific	Upper middle income	2011	10913.84		38	99.59999999999999		32.5	43.8				23.6	9	99	94		.09	31			529984	3.8					46.24643		2.312525							0	33	10.81154	3.1400001
Fiji	FJI	East Asia & Pacific	Upper middle income	2012	11015.61		38	99.3			43.5				23.5	9	99	94		.09	30			637852	3.4					4320.22684		2.29933							0	34	10.84637	3.27							43.153847
Fiji	FJI	East Asia & Pacific	Upper middle income	2013	11482.9	36.7	37	98.8		23.9	43.2				23.7	9.1	99	94	87	.1	37			277616	4.4							2.1893699							0	37	10.69786	3.2			29.03		8.16		95
Fiji	FJI	East Asia & Pacific	Upper middle income	2014	12069.63		36	99.7			42.9				23.9	9.4	99	94	99	.11	55			892573	5.2					0		2.3169451							0	38	10.73179	3.3699999							98.153847
Fiji	FJI	East Asia & Pacific	Upper middle income	2015	12557.2		35	99.90000000000001		22	42.6				24.4	9.800000000000001	99	94	99	.12	52		.34	898821	6.4	1600	9.4	3.58948	25.1	0	10.7					.2			0	40	10.75198	3.3199999	58		30.18	.74	8.6	1.09
Fiji	FJI	East Asia & Pacific	Upper middle income	2016	12751.06		34	99.8		23.1	42.4				24.9	10.2	99	94	99	.13	45			905113	6.3					72748.17907				76	2.9				0	42	10.69802	3.28
Fiji	FJI	East Asia & Pacific	Upper middle income	2017	13316.59		34				42.1				25.5	10.6	99	94	99	.14	51			911449	6.3					0									0	45		3.1900001	59
Fiji	FJI	East Asia & Pacific	Upper middle income	2018	13748.05						41.7				26.2	11	99	94	99	.14	54			917552	5.8				23.4	17572.70806									0	47		3.55			33.75
Fiji	FJI	East Asia & Pacific	Upper middle income	2019	13611.33	30.7					41.4				26.9	11.4	99	94	99	.16	66			919387	5.6	1760	9	3.68146	23.4	8775.737160000001	13.5					.3			0	49		3.8199999	61		39.6	1.2
Fiji	FJI	East Asia & Pacific	Upper middle income	2020	11407.73										27.4	11.6	99	94	99	.16	66								23.1	26594.23745									0	51		3.75
Fiji	FJI	East Asia & Pacific	Upper middle income	2021	10891.31			99.8
Fiji	FJI	East Asia & Pacific	Upper middle income	2022	11502.28
France	FRA	Europe & Central Asia	High income	2000	41304.78	32.6	10				14.8				5.4	2.8	97				13					11504	20.2	14.23643	34.2		13.4					.4	96	79	0	95		9.5799999	81		71.14	7.21	33.55	10.39
France	FRA	Europe & Central Asia	High income	2001	41843.45	32.5	10	99.59999999999999		8.4	14.6				5.3	2.7	97				12				2.5												96	79	0	95		9.71			73.13	7.18	33.87	10.62
France	FRA	Europe & Central Asia	High income	2002	42014.98	31.8	10			8	14.5				5.1	2.7	97				12				2.5												96	79	0	95		10.02			74.89	7.17	34.11	10.87
France	FRA	Europe & Central Asia	High income	2003	42075.98	31.4	9			7.7	14.5				4.9	2.6	97				12				2.5												96	79	0	95		10.08			76.81999999999999	7.15	34.24	11
France	FRA	Europe & Central Asia	High income	2004	42875.76	30.6	9	98		7.8	14.6				4.8	2.5	98				10				2.5												97	79	0	95		10.16			78.87	7.13	34.4	11.31
France	FRA	Europe & Central Asia	High income	2005	43285.67	29.8	9	97.90000000000001	95.5	7.6	14.6				4.6	2.4	98				9.9				2.5	12041	19.1	13.08989	34.1		9					.4	97	79	0	95		10.21	82		81.18000000000001	7.13	34.41	11.56
France	FRA	Europe & Central Asia	High income	2006	44107.43	29.7	9	98.3		7.5	14.6				4.5	2.4	99				9.800000000000001				2.5												97	79	0	95		10.39			83.2	7.09	34.36	11.67
France	FRA	Europe & Central Asia	High income	2007	44886.79	32.4	9	98.09999999999999		7.4	14.6				4.4	2.4	99				11				2.5												97	79	0	95		10.32			81.84999999999999	7.05	34.19	11.88
France	FRA	Europe & Central Asia	High income	2008	44692.43	33	9	98		7.5	14.6				4.4	2.4	99				11				2.5												97	79	0	95		10.5			84.73999999999999	6.96	34.16	11.97
France	FRA	Europe & Central Asia	High income	2009	43217.95	32.7	9	97.90000000000001		7.3	14.6				4.3	2.4	98				9.5				2.5												98	79	0	95		11.29			87.69	6.89	33.69	12.06
France	FRA	Europe & Central Asia	High income	2010	43802.26	33.7	9	97.5		7.2	14.5				4.2	2.3	99	61	89		9.199999999999999			640	2.5	11690	18.2	12.38995	33.8		6.5					.4	98	79	0	95		11.23	83		90.12	6.86	33.74	11.66	63.153847
France	FRA	Europe & Central Asia	High income	2011	44565.42	33.3	9	96.2		7	14.6				4.2	2.3	99	67	89		9			131	2.5												98	79	0	95	15.21214	11.18			92.86	6.35	31.49	10.85	78.46154
France	FRA	Europe & Central Asia	High income	2012	44516.21	33.1	9	97.09999999999999		7	14.7				4.1	2.3	99	72	89		9			174	2.5												98	79	0	95	13.68442	11.3			96.89	6.36	31.64	10.92	81.46154
France	FRA	Europe & Central Asia	High income	2013	44563.47	32.5	9	98.3		6.6	14.9				4.1	2.3	99	75	89		8.9			317	2.5												98	79	0	95	13.43378	11.4			99.81	6.4	31.81	10.91	85.153847
France	FRA	Europe & Central Asia	High income	2014	44765.85	32.3	8	98.3		6.2	15.1				4.1	2.4	98	77	89		8.5			259	2.5												99	79	0	95	11.84025	11.53			102.79	6.37	31.94	10.92	85.692307
France	FRA	Europe & Central Asia	High income	2015	45040.35	32.7	8	97.7		5.6	15.3				4.2	2.4	97	79	91		8.4		.01	222	2.5	12946	15.8	12.63049	33.7	0	5.5	1.58354				.3	99	79	0	95	12.50483	11.44	83		105.95	6.4	32.07	10.9	88.615387
France	FRA	Europe & Central Asia	High income	2016	45383.95	31.9	8	97.40000000000001		5	15.5				4.2	2.5	96	80	92		8.699999999999999			346	2.5					6.54773		1.36189		25	.3		99	79	0	95	11.45461	11.49			108.89	6.44	32.21	10.8	89.384613
France	FRA	Europe & Central Asia	High income	2017	46369.7	31.6	8	98			15.8				4.3	2.6	96	80	92		9			337	2.5					17.34202		1.282215					99	79	0	95		11.36	84		111.62	6.44	32.39	10.69	89.384613
France	FRA	Europe & Central Asia	High income	2018	47074	32.4		98.09999999999999		8.6	16				4.3	2.6	96	83	92		8.9			93	2.5				33.6	12.74617		1.19021					99	79	0	95		11.21			114.71	6.44	32.4	10.62
France	FRA	Europe & Central Asia	High income	2019	47832.71	31.2		97.59999999999999		7.5	16.2				4.3	2.6	96	83	92		9			55	2.5	12957	13.8	12.23015	33.6	0	5.1					.3	99	79	0	95		11.1	84		117.83	6.53	32.74	10.61
France	FRA	Europe & Central Asia	High income	2020	43920.09	30.7									4.4	2.6					8.199999999999999								33.4								99	79	0	95		12.21
France	FRA	Europe & Central Asia	High income	2021	46556.95
France	FRA	Europe & Central Asia	High income	2022	48253.72
Faroe Islands	FRO	Europe & Central Asia	High income	2000
Faroe Islands	FRO	Europe & Central Asia	High income	2001
Faroe Islands	FRO	Europe & Central Asia	High income	2002						15.2
Faroe Islands	FRO	Europe & Central Asia	High income	2003						16.3
Faroe Islands	FRO	Europe & Central Asia	High income	2004						15.5
Faroe Islands	FRO	Europe & Central Asia	High income	2005
Faroe Islands	FRO	Europe & Central Asia	High income	2006						9.199999999999999
Faroe Islands	FRO	Europe & Central Asia	High income	2007						9.199999999999999
Faroe Islands	FRO	Europe & Central Asia	High income	2008
Faroe Islands	FRO	Europe & Central Asia	High income	2009						17.3
Faroe Islands	FRO	Europe & Central Asia	High income	2010						16.3
Faroe Islands	FRO	Europe & Central Asia	High income	2011						17.6
Faroe Islands	FRO	Europe & Central Asia	High income	2012
Faroe Islands	FRO	Europe & Central Asia	High income	2013
Faroe Islands	FRO	Europe & Central Asia	High income	2014						14.6
Faroe Islands	FRO	Europe & Central Asia	High income	2015
Faroe Islands	FRO	Europe & Central Asia	High income	2016						8.9
Faroe Islands	FRO	Europe & Central Asia	High income	2017						10.7
Faroe Islands	FRO	Europe & Central Asia	High income	2018
Faroe Islands	FRO	Europe & Central Asia	High income	2019						6.2
Faroe Islands	FRO	Europe & Central Asia	High income	2020
Faroe Islands	FRO	Europe & Central Asia	High income	2021
Faroe Islands	FRO	Europe & Central Asia	High income	2022
Micronesia (Federated States of)	FSM	East Asia & Pacific	Lower middle income	2000	3035.78		154	82.8			36.7				37.8	20	85	50			106					87	24	3.84165			14.9					1.2				11		7.77	41			1.3	5.96
Micronesia (Federated States of)	FSM	East Asia & Pacific	Lower middle income	2001	3107.64		150	85.7		56.3	36.6				36.7	19.6	75	64			121																			11		8.4499998
Micronesia (Federated States of)	FSM	East Asia & Pacific	Lower middle income	2002	3135.23		163	81.59999999999999		48.1	36.5				35.9	19.2	84	65			148																			11		7.9000001
Micronesia (Federated States of)	FSM	East Asia & Pacific	Lower middle income	2003	3194.29		141	84.59999999999999		51.9	36.5				35.2	18.8	92	66			124																			11		9.5699997				.9399999999999999	5.61
Micronesia (Federated States of)	FSM	East Asia & Pacific	Lower middle income	2004	3102.59		137			45.3	36.4				34.8	18.6	78	74			138																			11		12.03
Micronesia (Federated States of)	FSM	East Asia & Pacific	Lower middle income	2005	3175.14	42.4	133	82.7		47.3	36.3				34.7	18.5	94	84			115					111	24.6	2.78494			0					1.1				11		17.73	43			1.23	5.84
Micronesia (Federated States of)	FSM	East Asia & Pacific	Lower middle income	2006	3187.88		128	85.3		43.8	36.2				34.6	18.4	67	85			123									0									10	11		10.74
Micronesia (Federated States of)	FSM	East Asia & Pacific	Lower middle income	2007	3142.3		123			49.6	36.1				34.5	18.3	79	86			168																		10	11		11.06
Micronesia (Federated States of)	FSM	East Asia & Pacific	Lower middle income	2008	3089.39		118	90			35.9				34.2	18.2	85	84			198									0									10	11		11.99				1.35	6.18
Micronesia (Federated States of)	FSM	East Asia & Pacific	Lower middle income	2009	3137.61		114	100		44	35.7				33.7	17.9	91	82			180									0									10	11		12.55					1.94
Micronesia (Federated States of)	FSM	East Asia & Pacific	Lower middle income	2010	3225.42		110				35.6				33.1	17.5	85	75	70		199			35187		107	24.5	2.81446			2.9					1			10	12		13.11	49						31.76923
Micronesia (Federated States of)	FSM	East Asia & Pacific	Lower middle income	2011	3322.48		106				35.6				32.3	17.1	84	75	63		179			35002						0									10	12	10.40823	13.1							35.923077
Micronesia (Federated States of)	FSM	East Asia & Pacific	Lower middle income	2012	3254.78		103				35.5				31.6	16.7	81	70	60		172			34797															10	12	10.44438	12.28							72.53846
Micronesia (Federated States of)	FSM	East Asia & Pacific	Lower middle income	2013	3129.55	40.1	99				35.5				30.7	16.2	81	75	61		180			22976															10	12	10.55157	12.1							34.53846
Micronesia (Federated States of)	FSM	East Asia & Pacific	Lower middle income	2014	3052.07		96				35.4				29.9	15.6	77	75	64		219			52285															10	12	10.40174	11.72							62
Micronesia (Federated States of)	FSM	East Asia & Pacific	Lower middle income	2015	3187.58		95				35.4				28.9	15.2	72	74	67		119		.89	72590		128	27	2.40902		7300.39192	.9					.9				12	10.73495	12.46	46						64.07692
Micronesia (Federated States of)	FSM	East Asia & Pacific	Lower middle income	2016	3210.68		90				35.5				28	14.7	69	45	63		169			70736						0				93	3.6					13	10.54072	13.13							85.769234
Micronesia (Federated States of)	FSM	East Asia & Pacific	Lower middle income	2017	3291.06		88				35.4				27	14.2	73	52	65		156			70736						0										13		12.2	47						85.769234
Micronesia (Federated States of)	FSM	East Asia & Pacific	Lower middle income	2018	3292.29						35.4				26.2	13.7	75	48	67		108			70736						1213.96928										13		11.66			20.43
Micronesia (Federated States of)	FSM	East Asia & Pacific	Lower middle income	2019	3326						35.3				25.4	13.3	78	52	73		100			70736		150	28.2	2.5139		29266.63215	.2					.9				13		11.26	48		21.53
Micronesia (Federated States of)	FSM	East Asia & Pacific	Lower middle income	2020	3259.84										24.7	12.9	83	62	79		75									0										13		11.56					9.390000000000001
Micronesia (Federated States of)	FSM	East Asia & Pacific	Lower middle income	2021	3148.52
Micronesia (Federated States of)	FSM	East Asia & Pacific	Lower middle income	2022	3161.5
Gabon	GAB	Sub-Saharan Africa	Upper middle income	2000	16881.74		380		27.3		57.4	25.9	5.5	4.2	82.90000000000001	26.9	45			3.84	515	324.14058				681	13	10.53715			21.2					2.2			2	65		2.9000001	30
Gabon	GAB	Sub-Saharan Africa	Upper middle income	2001	16824.04		370	85.5			57.4				81.40000000000001	26.6	45			3.39	548	306.85019			10.7														2	66		3.1500001
Gabon	GAB	Sub-Saharan Africa	Upper middle income	2002	16444.34		361				57.3				79.59999999999999	26.3	45			3.11	574	274.96488			12.1														2	68		3.3199999
Gabon	GAB	Sub-Saharan Africa	Upper middle income	2003	16316.14		356				57.2				77.8	26	45			2.75	590	231.66251			13.3														2	70		3.53
Gabon	GAB	Sub-Saharan Africa	Upper middle income	2004	16096.44		354			117	57				75.8	25.7	45			2.53	596	177.57729			13.9														2	71		3.3299999			50.07	.1	2.92	.24
Gabon	GAB	Sub-Saharan Africa	Upper middle income	2005	15580.34	42.2	348				56.9				73.59999999999999	25.4	45			2.43	592	142.30772			14.3	661	10.2	9.49464			22.4					1.9			2	73		2.9300001	39	5.6661
Gabon	GAB	Sub-Saharan Africa	Upper middle income	2006	14910.3		340				56.7				71.59999999999999	25.1	45			2.16	576	120.26621			14.8														2	74		3.1400001
Gabon	GAB	Sub-Saharan Africa	Upper middle income	2007	15392.75		336			116.8	56.4				69.2	24.8	81			1.99	572	109.87019			15.9														2	76		3.1600001
Gabon	GAB	Sub-Saharan Africa	Upper middle income	2008	15086.16		332				56.2				66.7	24.5	82			1.87	567	117.10211			16.8														2	78		2.79				.2	.97
Gabon	GAB	Sub-Saharan Africa	Upper middle income	2009	14202.63		324			115	55.9				64.2	24.2	76			1.87	563	142.8494			17.4														2	79		3.8399999
Gabon	GAB	Sub-Saharan Africa	Upper middle income	2010	14540.64		314			113.6	55.7				61.7	23.8	67			1.64	559	172.40199		1444093	17.2	706	10.1	10.01914			24.3					1.8			2	80		2.48	46
Gabon	GAB	Sub-Saharan Africa	Upper middle income	2011	15001.76		304				55.3				59.3	23.5	75			1.51	554	201.087		1451759	17.2														2	82	37.50307	2.5599999							47.76923
Gabon	GAB	Sub-Saharan Africa	Upper middle income	2012	15211.48		292	89.3	44	91	55	17	7.7	3.4	57.1	23.1	82			1.36	550	226.08287		1462559	17.3								9.300000000000001						2	83	37.08805	2.4200001
Gabon	GAB	Sub-Saharan Africa	Upper middle income	2013	15446.71		277				54.6				54.9	22.7	79			1.2	546	241.24222		1520924	16.1														2	84	38.19109	2.8399999
Gabon	GAB	Sub-Saharan Africa	Upper middle income	2014	15566.74		267				54.3				52.8	22.2	70			1.08	541	259.92024		1534599	14.7														2	85	39.87228	2.53
Gabon	GAB	Sub-Saharan Africa	Upper middle income	2015	15652.46		261				54				50.3	21.8	80			.96	537	253.92542	4.16	1560166	13.9	760	9.6	9.48626			22.9					1.6			2	86	39.48272	2.6600001	51
Gabon	GAB	Sub-Saharan Africa	Upper middle income	2016	15579.43		256				53.6				47.4	21.3	75			.78	533	230.27698		694499	15									51	20.6				2	86	40.8125	3.1099999			25.44		3.56	.23	51.692307
Gabon	GAB	Sub-Saharan Africa	Upper middle income	2017	15302.64	38	252				53.2				45.5	20.9	75			.6899999999999999	529	218.92114		694119	16														2	87		2.78	51	3.83424	29.46	.18	6.82	.59	51.692307
Gabon	GAB	Sub-Saharan Africa	Upper middle income	2018	15222.29						52.8				44.1	20.5	70			.59	525	209.36971	2.04	937923	16.2														2	87		2.75			28.71	.19	6.46	1.07
Gabon	GAB	Sub-Saharan Africa	Upper middle income	2019	15608.06						52.5				43	20.1	70			.52	521	206.64759		937923	15.7	767	8.4	8.075229999999999			23.9					1.3			2	88		2.77	49			.21
Gabon	GAB	Sub-Saharan Africa	Upper middle income	2020	15122.58										41.7	19.7	63			.48	527	215.46343	2.12																2	88		3.4300001			21.12
Gabon	GAB	Sub-Saharan Africa	Upper middle income	2021	15152.96
Gabon	GAB	Sub-Saharan Africa	Upper middle income	2022	15551.37
United Kingdom of Great Britain and Northern Ireland	GBR	Europe & Central Asia	High income	2000	38423.58	38.8	10				16				6.5	3.8	91	76			12					6558	8.5	13.86857	37.9		6.9					.3	100	98	0	95		7.1900001	74	1.99655	85.97		19.91
United Kingdom of Great Britain and Northern Ireland	GBR	Europe & Central Asia	High income	2001	39321.07	37.1	11			27.7	15.7				6.4	3.7	91	74			11				2.5												100	98	0	95		7.3899999			88.14		20.42
United Kingdom of Great Britain and Northern Ireland	GBR	Europe & Central Asia	High income	2002	40006.58	35.1	11			26.8	15.4				6.3	3.6	91	74			13				2.5												100	98	0	95		7.6999998			91.26000000000001		21.15	5.89
United Kingdom of Great Britain and Northern Ireland	GBR	Europe & Central Asia	High income	2003	41147.71	34.9	11			26.6	15.2				6.2	3.6	91	77			13				2.5												100	98	0	95		8.0699997			93.73999999999999		22.04	6.03
United Kingdom of Great Britain and Northern Ireland	GBR	Europe & Central Asia	High income	2004	41868.72	34.8	11			26.6	15.1				6.1	3.5	92	76			13				2.5												100	98	0	95		8.3299999			95.31		23.36	6.14
United Kingdom of Great Britain and Northern Ireland	GBR	Europe & Central Asia	High income	2005	42775.87	35.5	11			26.1	15				6	3.5	91	75			15				2.5	6747	7.9	13.9026	30.1	0	6.6					.2	100	98	0	95		8.3900003	80	2.02689	96.48999999999999		24.12	6.05
United Kingdom of Great Britain and Northern Ireland	GBR	Europe & Central Asia	High income	2006	43629.18	35.9	11			26.2	14.9				5.9	3.4	92	75			15				2.5					0							100	98	0	95		8.6300001			94.79000000000001		24.59	6.2
United Kingdom of Great Britain and Northern Ireland	GBR	Europe & Central Asia	High income	2007	44300.73	34.4	11			25.7	14.9				5.8	3.3	92	74			15				2.5					0							100	98	0	95		8.6000004			91.17	4.79	24.84	6.21
United Kingdom of Great Britain and Northern Ireland	GBR	Europe & Central Asia	High income	2008	43816.4	35.4	11			25.6	14.9				5.6	3.2	92	75			15				2.5					0							100	98	0	95		9.0200005			91.06	4.93	25.54	6.26
United Kingdom of Great Britain and Northern Ireland	GBR	Europe & Central Asia	High income	2009	41718.92	35.1	10			24.6	14.9				5.4	3.1	93	79			15				2.5					0							100	98	0	95		10.03			89.11	5	26.28	6.31
United Kingdom of Great Britain and Northern Ireland	GBR	Europe & Central Asia	High income	2010	42245.61	33.7	10			23.2	15				5.2	3	94	84	89		14			12	2.5	6375	7.8	12.04115	24.1	0	3.7					.3	100	98	0	95		9.9499998	84	1.73001	87.95	5.09	26.27	6.4
United Kingdom of Great Britain and Northern Ireland	GBR	Europe & Central Asia	High income	2011	42429.61	33.2	9			21	15.1				5	3	95	85	90		15			31	2.5					0							100	98	0	95	13.19196	9.9200001			85.83	5.19	26.6	7.5
United Kingdom of Great Britain and Northern Ireland	GBR	Europe & Central Asia	High income	2012	42752.76	33.1	8		86.5	19.8	15.2				4.8	2.9	95	87	92		14			27	2.5					0							100	98	0	95	11.83037	9.9300003			83.20999999999999	5.16	26.67	7.71
United Kingdom of Great Britain and Northern Ireland	GBR	Europe & Central Asia	High income	2013	43414.13	32.7	8			17.3	15.2				4.7	2.8	95	88	93		13			585	2.5					0							100	98	0	95	11.64234	9.8400002		1.63713	83.19	5.18	26.77	7.9
United Kingdom of Great Britain and Northern Ireland	GBR	Europe & Central Asia	High income	2014	44317.53	33.1	8			15.5	15.4				4.5	2.7	95	89	93		11			401	2.5					0							100	98	0	95	10.4401	9.8299999		2.03447	83.22	5.25	27.15	8.140000000000001
United Kingdom of Great Britain and Northern Ireland	GBR	Europe & Central Asia	High income	2015	45007.35	33.3	8			14.4	15.5				4.5	2.7	95	89	93		10		.22	452	2.5	6904	8.800000000000001	11.19543	19.3	0	2.9					.3	100	98	0	95	10.7566	9.75	87		82.98999999999999	5.26	27.47	8.26
United Kingdom of Great Britain and Northern Ireland	GBR	Europe & Central Asia	High income	2016	45407.35	33.1	7			13.7	15.8				4.4	2.7	94	89	92		9.800000000000001			472	2.5					0			6.6	32	.2		100	98	0	95	10.32813	9.6999998		2.08805	82.75	5.26	27.56	8.529999999999999	88.46154
United Kingdom of Great Britain and Northern Ireland	GBR	Europe & Central Asia	High income	2017	45923.36	32.6	7			12.4	16				4.4	2.8	94	88	92		8.800000000000001			473	2.5					0							100	98	0	95		9.5900002	87	2.19681	82.25	5.21	27.83	8.390000000000001	89.384613
United Kingdom of Great Britain and Northern Ireland	GBR	Europe & Central Asia	High income	2018	46221.43	33.7				11.9	16.2				4.3	2.8	94	88	92		8			7	2.5				16.1	0							100	98	0	95		9.6599998		2.27441	84.48	5.21	28.04	8.52
United Kingdom of Great Britain and Northern Ireland	GBR	Europe & Central Asia	High income	2019	46630.99	32.8				10.9	16.5				4.3	2.8	93	87	91		8			5	2.5	7181	7.9	11.44531	16.1	0	3.2					.3	100	98	0	95		9.8699999	88		85.91	5.27	29.09	8.619999999999999
United Kingdom of Great Britain and Northern Ireland	GBR	Europe & Central Asia	High income	2020	41861.41	32.6									4.2	2.7	93	87	91		6.9								15.4	5.57811							100	98	0	95		11.98			88.53	5.36	30.04	8.43
United Kingdom of Great Britain and Northern Ireland	GBR	Europe & Central Asia	High income	2021	44559.25
United Kingdom of Great Britain and Northern Ireland	GBR	Europe & Central Asia	High income	2022	46535.37
Georgia	GEO	Europe & Central Asia	Upper middle income	2000	4873.74	40.5	31	95.5	30.8		29.9				36.6	22.8	80			.01	254	5.61656				1113	7.4	5.18086	32.8		11.8					.8	62	48	1	48		7.1900001	45	12.37981	47.01	3.45	38.37	.98
Georgia	GEO	Europe & Central Asia	Upper middle income	2001	5208.27	39.6	33	96.59999999999999		32.5	29.7				34.1	21.7	87	8		.02	243	10.1934			7.7												62	47	1	49		7.1700001		13.94963	43.07	3.11	37.16	.92
Georgia	GEO	Europe & Central Asia	Upper middle income	2002	5556.95	37.2	42	97.40000000000001		32.8	29.4				31.5	20.3	84	40		.03	228	11.13068			5.9												62	47	1	50		7.8099999		13.76678	42.64	3.3	38.07	.89
Georgia	GEO	Europe & Central Asia	Upper middle income	2003	6211.13	36.7	37	97.2		33.2	29.2				28.8	18.9	75	57		.05	210	7.45476			4.8												63	46	1	51		8.0299997		12.04843	42.33	3.32	38.27	.88
Georgia	GEO	Europe & Central Asia	Upper middle income	2004	6617.92	36.2	38	97.5			28.7				26.2	17.4	78	75		.06	192	6.08169			4.1							7.3239799					63	45	1	53		8.0900002		11.76487	41.65	3.01	38.01	.89
Georgia	GEO	Europe & Central Asia	Upper middle income	2005	7290.88	37.4	39	98.3	41.8	38.5	28.6	14.6	20.8	3	23.6	15.9	82	87		.08	175	3.68162			4.1	1160	6.2	6.68495	32.6		14.2	9.8809347				.7	63	44	1	54		8.0799999	57	15.03594	41.41	3.25	38.16	.8100000000000001
Georgia	GEO	Europe & Central Asia	Upper middle income	2006	8037.17	36.9	33	98.8		36.7	28.6				21.3	14.5	88	88		.09	161	1.40822			4							7.9859252					63	44	1	56		7.6300001		16.2931	39.94	2.96	38.68	.8100000000000001
Georgia	GEO	Europe & Central Asia	Upper middle income	2007	9083.9	38.1	36	99.40000000000001		36.3	28.4				19.1	13.2	98	92		.1	149	.57598			4							8.2068348					63	43	1	58		7.4400001		17.74407	39.07	2.88	39.03	.79
Georgia	GEO	Europe & Central Asia	Upper middle income	2008	9364.299999999999	38.5	39	99.59999999999999		43.8	28.3				17.2	12	92	87		.11	140	.14484			3.6							6.5638599					64	42	1	61		8.4399996		22.12052	39.37	2.82	40	.77
Georgia	GEO	Europe & Central Asia	Upper middle income	2009	9066.280000000001	38.2	43	99.7		52	28.3	11.8	19.8	1.3	15.6	11	88	71		.12	133	.02428			3.7							5.2740202					64	42	0	63		9.5699997		26.05968	38.96	2.63	42.22	.84
Georgia	GEO	Europe & Central Asia	Upper middle income	2010	9701.58	39.5	32	99.59999999999999	52.8	48.5	28.1				14.2	10.1	92	84		.13	127	0		147	4.2	1647	8.300000000000001	9.902900000000001	32.2		17.2	4.72299				.7	64	41	0	66		9.0699997	63	24.95896	39.5	3.07	44.47	.86	93.153847
Georgia	GEO	Europe & Central Asia	Upper middle income	2011	10488	39.6	32	99.8		42.8	27.9				13	9.300000000000001	94	77		.14	122	0		130	4.6												64	40	0	69	22.82096	8.0100002		23.97163	39.36	4.27	45	.82	90.769234
Georgia	GEO	Europe & Central Asia	Upper middle income	2012	11263.37	39	30	99.8		39.9	27.8				12.1	8.6	92	79		.15	119	0		114	4.3												65	39	0	72	23.69751	8.0500002		23.30754	37.22	4.94	44.87	.75	89
Georgia	GEO	Europe & Central Asia	Upper middle income	2013	11736.2	38.6	30	99.90000000000001		40.8	27.8				11.4	8	93	89		.15	116	0		125	5.4												65	39	0	74	22.21641	7.8800001		24.61247	37.84	4.98	45.15	.85	91.153847
Georgia	GEO	Europe & Central Asia	Upper middle income	2014	12262.41	37.6	29	99.90000000000001			27.8				10.9	7.3	91	87		.15	106	0		59	6.6							2.7278299					65	38	0	77	20.78016	7.9000001			38.2	5.33	47.75	.76	89.615387
Georgia	GEO	Europe & Central Asia	Upper middle income	2015	12616.58	36.5	27	99.90000000000001		48.6	27.8				10.5	6.7	94	91	16	.16	99	0	.26	65	8.1	2119	10.5	8.90995	32		15.8					.7	65	37	0	79	21.43836	7.4200001	65		40.17	6.14	50.06	.78	80.692307
Georgia	GEO	Europe & Central Asia	Upper middle income	2016	12959.86	36.6	26	99.90000000000001		43.6	27.7				10.2	6.2	92	85	75	.16	92	0		412310	8.300000000000001							.94066501		184	.2		65	36	0	82	22.15143	8			40	6.39	59.97	1.08	81.615387
Georgia	GEO	Europe & Central Asia	Upper middle income	2017	13595.58	37.9	25	99.90000000000001		36.2	27.7				9.9	5.8	91	90	80	.16	86	0		412310	8.300000000000001					2.76408							66	36	0	84		7.0599999	65	31.20792	48.56	6.16	61.3	1.24	73.53846
Georgia	GEO	Europe & Central Asia	Upper middle income	2018	14241.75	36.4		99.8	50.5	30.1	27.8	5.8	6	.6	9.699999999999999	5.4	93	96	81	.16	80	0		412310	8.1				31.7	5.30883		2.28655					66	35	0	86		7.1100001			47.29	7.62	71.2	.99
Georgia	GEO	Europe & Central Asia	Upper middle income	2019	14975.81	35.9		99.8		29.4	28				9.5	5.2	94	97	84	.17	74	0		48	8.699999999999999	1916	9.199999999999999	9.470000000000001	31.7	2.17676	12.4					.6	66	35	0	88		6.6599998	65		52.16	7.7	70.78	.9399999999999999
Georgia	GEO	Europe & Central Asia	Upper middle income	2020	14078.31	34.5		99.8		27.3					9.300000000000001	5	88	77	82	.17	70	0							31.7	5702.73302							66	34	0	89		7.5999999			55.47	6.18	51.09
Georgia	GEO	Europe & Central Asia	Upper middle income	2021	15181.6	34.2
Georgia	GEO	Europe & Central Asia	Upper middle income	2022	16036.41
Ghana	GHA	Sub-Saharan Africa	Lower middle income	2000	2896.98		484				55.2				99.7	35.8	88			1.61	216	435.23473				3453	5.4	5.31136	7		25.8					1.9	13	4	22	6		2.79	24
Ghana	GHA	Sub-Saharan Africa	Lower middle income	2001	2932.6		445			51.1	55.2				95.7	34.9	79			1.55	214	419.9304			14.9												14	4	21	7		3.1700001
Ghana	GHA	Sub-Saharan Africa	Lower middle income	2002	2993.05		415				55.3				91.90000000000001	34.2	78			1.49	212	391.17045			13.5												15	5	21	7		2.8900001
Ghana	GHA	Sub-Saharan Africa	Lower middle income	2003	3070.79		398	47.1	33.8	73.3	55.3	35.5	4.5	8.4	88.5	33.5	80			1.4	209	370.89555			12.6												16	5	21	8		2.8299999
Ghana	GHA	Sub-Saharan Africa	Lower middle income	2004	3160.88		384			60.1	55.2				85.59999999999999	33	80			1.34	206	352.26535			12.2												17	6	21	8		2.76			9.26	.05	1.52
Ghana	GHA	Sub-Saharan Africa	Lower middle income	2005	3278.06	42.8	371				55.1				83	32.6	84			1.26	203	336.38535			11.2	5056	6.9	5.00879	5.9		25.5					2.2	18	6	21	9		3.6300001	25	3.11277
Ghana	GHA	Sub-Saharan Africa	Lower middle income	2006	3388.02		359	49.7		84.09999999999999	54.9	27.9	2.6	6	80.59999999999999	32.2	84			1.23	199	327.99394			10.6												20	7	21	10		3.6700001
Ghana	GHA	Sub-Saharan Africa	Lower middle income	2007	3445.48		349	55.2		65.59999999999999	54.7				78	31.7	94			1.15	196	328.5893			9.4												21	7	20	12		3.8				.01	.73	.45
Ghana	GHA	Sub-Saharan Africa	Lower middle income	2008	3671.73		342	54.7	31		54.3	28.4	5.7	8.699999999999999	75.3	31.2	93			1.1	191	342.20003			8.199999999999999								10.3				22	8	20	13		3.8800001			9.69	.02	.79	.23
Ghana	GHA	Sub-Saharan Africa	Lower middle income	2009	3794.95		339			71.2	54				72.3	30.5	94			1.05	187	359.73102			6.7												24	8	20	15		4.3800001			11.92		.84
Ghana	GHA	Sub-Saharan Africa	Lower middle income	2010	3883.72		339			67.7	53.5				69.09999999999999	29.8	94			1.02	183	371.74578		12030074	6.6	6530	7.8	3.93717	4.9		23.7					2.1	25	9	20	16		4.2199998	34		10.61		.9399999999999999		56.692307
Ghana	GHA	Sub-Saharan Africa	Lower middle income	2011	4320.04		339	67.2	38.3	60	53	22.8	2.6	6.2	65.90000000000001	29	91			.96	178	376.21636		12254998	6.7					.04333							27	9	20	17	49.15779	4.6900001					.98		39.384617
Ghana	GHA	Sub-Saharan Africa	Lower middle income	2012	4574.27	42.4	336			64	52.5				62.7	28.2	92	52	43	.9	173	366.07089		12030074	7.2					18.78718							28	10	19	19	46.58081	4.0100002		1.47564			.96		50.923077
Ghana	GHA	Sub-Saharan Africa	Lower middle income	2013	4792.25		331		31	76.3	52				59.8	27.5	90	54	89	.89	168	341.4901		10626517	7.1					.02631							30	10	19	20	48.12366	4.5900002					1.03		65.769234
Ghana	GHA	Sub-Saharan Africa	Lower middle income	2014	4817.57		325	70.8	41.2	76.7	51.4	18.8	2.6	4.7	57.1	26.8	98	67	99	.86	165	310.78327		18678710	7.4					0							31	11	19	20	43.14718	4.02			13.74		1.11		69.07692
Ghana	GHA	Sub-Saharan Africa	Lower middle income	2015	4810.48		320		46.2	76	50.8				54.6	26	88	63	88	.84	160	275.82082	3.61	15536903	7.7	6961	7.3	3.04385	4.2	.55298	24.4					2	33	11	19	21	54.49769	4.54	41		20.02		1.17
Ghana	GHA	Sub-Saharan Africa	Lower middle income	2016	4864.58	43.5	314		43.8	75.09999999999999	50				52.2	25.4	93	75	93	.82	156	237.48046		15536910	7.6					1.38684				101	18.8		35	11	19	22	54.50006	3.3900001		1.32546	21.16	.14	1.27	.2	73.769234
Ghana	GHA	Sub-Saharan Africa	Lower middle income	2017	5148.05		308	78.09999999999999	46	73.8	49	17.5	1.4	6.8	50.1	24.7	99	83	99	.78	152	200.89351		16388663	7.1					1.22933							36	12	18	22		3.28	42		23.41		.92	.25	73.769234
Ghana	GHA	Sub-Saharan Africa	Lower middle income	2018	5353.48			78.90000000000001	40.4	78	48.1				48.1	24.1	97	83	96	.76	148	171.7056	2.09	16582444	6.4				3.6	.8712							38	12	18	22		3.4000001			45.52	.24	1.48	.31
Ghana	GHA	Sub-Saharan Africa	Lower middle income	2019	5585.9						47.2				46.4	23.5	97	83	97	.72	144	161.48149		17220101	6.1	7394	6.6	2.77589	3.6	1337.95294	25.7					1.7	40	13	18	22		3.3900001	45		27.11		1.06	.37
Ghana	GHA	Sub-Saharan Africa	Lower middle income	2020	5497.81										44.7	22.9	94	79	95	.63	143	162.84797	2.13						3.5	71872.40128000001							41	13	18	22		3.99			36.2		1.7	.45
Ghana	GHA	Sub-Saharan Africa	Lower middle income	2021	5664.18
Ghana	GHA	Sub-Saharan Africa	Lower middle income	2022	5863.87
Gibraltar	GIB	Europe & Central Asia	High income	2000																																	100		0
Gibraltar	GIB	Europe & Central Asia	High income	2001																																	100		0
Gibraltar	GIB	Europe & Central Asia	High income	2002						22.6																											100		0
Gibraltar	GIB	Europe & Central Asia	High income	2003																																	100		0
Gibraltar	GIB	Europe & Central Asia	High income	2004																																	100		0
Gibraltar	GIB	Europe & Central Asia	High income	2005																																	100		0
Gibraltar	GIB	Europe & Central Asia	High income	2006																																	100		0
Gibraltar	GIB	Europe & Central Asia	High income	2007																																	100		0
Gibraltar	GIB	Europe & Central Asia	High income	2008																																	100		0
Gibraltar	GIB	Europe & Central Asia	High income	2009																																	100		0
Gibraltar	GIB	Europe & Central Asia	High income	2010																																	100		0
Gibraltar	GIB	Europe & Central Asia	High income	2011																																	100		0
Gibraltar	GIB	Europe & Central Asia	High income	2012						16.5																											100		0
Gibraltar	GIB	Europe & Central Asia	High income	2013																																	100		0
Gibraltar	GIB	Europe & Central Asia	High income	2014																																	100		0
Gibraltar	GIB	Europe & Central Asia	High income	2015						7																											100		0
Gibraltar	GIB	Europe & Central Asia	High income	2016						5.3																											100		0
Gibraltar	GIB	Europe & Central Asia	High income	2017																																	100		0
Gibraltar	GIB	Europe & Central Asia	High income	2018																																	100		0
Gibraltar	GIB	Europe & Central Asia	High income	2019																																	100		0
Gibraltar	GIB	Europe & Central Asia	High income	2020																																	100		0
Gibraltar	GIB	Europe & Central Asia	High income	2021
Gibraltar	GIB	Europe & Central Asia	High income	2022
Guinea	GIN	Sub-Saharan Africa	Low income	2000	1606.19		1020				59				164.2	45.5	46			1.24	228	445.02232				1592	5.4	.70098			31.1					2.5			28	5		4.75	16		4.62	.02	.93	.17
Guinea	GIN	Sub-Saharan Africa	Low income	2001	1637.02		1070				58.9				157.4	43.4	50			1.18	224	442.74584																	27	5		4.8899999
Guinea	GIN	Sub-Saharan Africa	Low income	2002	1692.94	43	1090			153	58.8				150.9	41.9	53			1.12	221	426.08574																	26	5		5.3600001		9.67055
Guinea	GIN	Sub-Saharan Africa	Low income	2003	1684.5		1080	48.7		154	58.6				144.9	40.7	57			1.07	218	404.38304																	25	5		4.7800002
Guinea	GIN	Sub-Saharan Africa	Low income	2004	1691.75		1020			145.8	58.5				139.5	39.6	60			1.04	214	370.85565																	24	5		4.7800002			4.94	.03	1.11
Guinea	GIN	Sub-Saharan Africa	Low income	2005	1706.66		920	38	22.9	162.2	58.3	39.3	5.2	11	134.7	38.5	59			1	210	343.66308				1749	5.6	.84041			30.7					2.7			24	5		4.0500002	22			.02	1.03	.19
Guinea	GIN	Sub-Saharan Africa	Low income	2006	1709.53		831			141.5	58				130.4	37.4	57			.98	206	333.32499																	23	5		3.6199999
Guinea	GIN	Sub-Saharan Africa	Low income	2007	1775.9	39.4	772			140	57.8	34	6.4	7.2	126.6	36.5	63			.93	200	336.53294																	22	5		3.47		4.30273
Guinea	GIN	Sub-Saharan Africa	Low income	2008	1801.45		754	46.1		154	57.5				123.3	35.8	60			.91	195	356.18592																	21	5		3.27
Guinea	GIN	Sub-Saharan Africa	Low income	2009	1727.11		750			160	57.1				120.3	35.3	57			.86	190	384.61975																	20	5		3.5799999
Guinea	GIN	Sub-Saharan Africa	Low income	2010	1753.17		747			154	56.8				117.7	34.7	64			.82	186	406.75085		8203062		2161	6.8	.71317			31					2.7			19	5		3.4300001	29
Guinea	GIN	Sub-Saharan Africa	Low income	2011	1804.23		748			146.4	56.5				115.3	34.2	63			.75	183	421.86011		8303988															19	5	50.29839	3.79							13.307693
Guinea	GIN	Sub-Saharan Africa	Low income	2012	1862.57	33.7	744	45.3	24.6	147.1	56.1	31.1	3.8	10	113	33.6	57			.71	180	429.74279		8268055															18	5	46.77828	3.5		6.96915
Guinea	GIN	Sub-Saharan Africa	Low income	2013	1887.61		731			130.5	55.8				110.7	33	50			.62	177	414.73985		8735878															17	5	45.92417	3.46
Guinea	GIN	Sub-Saharan Africa	Low income	2014	1908.83		767			138.6	55.4				109.2	32.4	44			.65	177	398.85077		8839057						0									16	5	45.21509	4.79			5.64		1.65		52.384617
Guinea	GIN	Sub-Saharan Africa	Low income	2015	1933.44		699			132.6	55				107.3	31.9	47			.65	177	382.21661	7.47	7973039		2487	7.2	1.17592		0	29.9					2.9			16	5	55.61862	5.8099999	33		4.17		.86	.12	51.46154
Guinea	GIN	Sub-Saharan Africa	Low income	2016	2090.4		621	62.7	21.5	120	54.6	32.4	4	8.1	104.6	31.4	47			.61	176	360.81329		7246135										127	44.6				15	5	53.32456	5.4000001			1.24	.04	.83	.09
Guinea	GIN	Sub-Saharan Africa	Low income	2017	2249.56		576				54.1				102.6	31.1	47			.59	176	353.73121		7620187															14	5		3.9200001	35						59.53846
Guinea	GIN	Sub-Saharan Africa	Low income	2018	2334.24	29.6		55.3	37.7		53.6	30.3	5.6	9.199999999999999	100.4	30.7	47			.54	176	349.26921	7.7	7480197															13	5		3.74			5.8	.06	2.25	.21
Guinea	GIN	Sub-Saharan Africa	Low income	2019	2405.89						53				98	30.3	47			.49	176	327.84984		7480197		2699	7	1.09344			29.7					2.3			13	5		4.0700002	37
Guinea	GIN	Sub-Saharan Africa	Low income	2020	2513.54										95.59999999999999	29.9	47			.42	179	319.5383	6.07																12	5		4.04
Guinea	GIN	Sub-Saharan Africa	Low income	2021	2579.1
Guinea	GIN	Sub-Saharan Africa	Low income	2022	2674.43
Gambia	GMB	Sub-Saharan Africa	Low income	2000	2271.43		932	51.6			61.1	24.1	3	9.1	113.4	40.6	80			1.74	187	373.17069				211	5.6	3.88399	22.5		25.7					3.3	23	43	6	5		6.6500001	31
Gambia	GMB	Sub-Saharan Africa	Low income	2001	2327.28		905			121.8	61				108.7	39.8	87			1.74	189	361.46669			17.8												25	42	5	5		5.6399999
Gambia	GMB	Sub-Saharan Africa	Low income	2002	2180.86		876			108.9	60.9				104.2	39.1	87			1.68	190	350.23852			19.6												26	41	5	5		6.2800002
Gambia	GMB	Sub-Saharan Africa	Low income	2003	2257.37	47.3	843			106.8	60.8				99.8	38.4	87			1.61	191	339.53687			20.5												27	39	5	5		5.3299999		.42996	12.97	.05	1.08	.12
Gambia	GMB	Sub-Saharan Africa	Low income	2004	2341.17		802			104.8	60.7				95.59999999999999	37.7	87			1.54	191	329.34587			20.7												28	38	4	5		5.4200001			4.64		1.11	.1
Gambia	GMB	Sub-Saharan Africa	Low income	2005	2216.19		756				60.5				91.5	37	95			1.49	190	319.60395			21.7	258	5.8	3.99087	18.8	0	26.2					2.9	29	38	4	5		5.3899999	37		4.74	.07	1.08	.07
Gambia	GMB	Sub-Saharan Africa	Low income	2006	2137.82		716	52.1			60.3	27.7	2.7	7.4	87.59999999999999	36.3	95			1.44	188	310.22078			20.7					0							30	37	4	5		5.4400001			4.73	.06	1.1	.07
Gambia	GMB	Sub-Saharan Africa	Low income	2007	2137.86		690			114	60.1				83.8	35.5	95			1.42	186	301.11181			18.7					0							31	37	3	5		4.96			7.7	.07	.97	.08
Gambia	GMB	Sub-Saharan Africa	Low income	2008	2205.12		675			90	59.8				80.3	34.7	96			1.41	183	292.22371			15.8					52.17975							32	36	3	5		4.6599998			8.35	.07	1.04	.08
Gambia	GMB	Sub-Saharan Africa	Low income	2009	2283.18		668				59.5				76.8	33.9	98			1.31	180	283.54394			14.2					954.33083							33	35	3	5		4.46
Gambia	GMB	Sub-Saharan Africa	Low income	2010	2346.72	43.6	661	56.1	29.4		59.2	23.4	1.9	9.5	73.59999999999999	33.1	97		99	1.25	179	275.08715		1200000	13.1	299	5.3	3.52021	15.8	3001.4516	26.5					2.6	34	35	3	5		4.1199999	41	.60781					49.615383
Gambia	GMB	Sub-Saharan Africa	Low income	2011	2091.82		656			88.09999999999999	58.9				70.59999999999999	32.4	96		95	1.16	178	256.40562		1200000	12.7												35	34	2	5	53.64581	4.3699999							52.692307
Gambia	GMB	Sub-Saharan Africa	Low income	2012	2135.75		650			86	58.5	21.1	1.1	9.5	67.7	31.7	98	56	98	1.07	177	275.058		1200000	13					22466.95573							36	34	2	5	54.48689	4.27			12.53
Gambia	GMB	Sub-Saharan Africa	Low income	2013	2131.43		644	57.2	26.7	95.09999999999999	58.1	24.6	3.2	11	65	30.9	97	53	96	1.08	176	292.6983		1200000	12.4					177.68866							37	33	2	5	53.57316	3.9100001							62.153847
Gambia	GMB	Sub-Saharan Africa	Low income	2014	2038.8		637				57.7				62.4	30.1	96	73	96	1.07	175	150.05704		1200000	11.9												38	33	1	5	56.0418	3.05							32.923077
Gambia	GMB	Sub-Saharan Africa	Low income	2015	2058.66	35.9	625			75.8	57.3				59.8	29.4	97	81	97	1.03	173	215.96799	1.17	171850	11.3	343	5.1	3.36004	13.3	119.91292	27.8					2.2	39	32	1	5	63.24159	3.1800001	45	.19749	15.45	.08	1.02	.02
Gambia	GMB	Sub-Saharan Africa	Low income	2016	2036.87		611			67.5	56.8				57.4	28.5	95	79	95	1.03	170	138.22219		177144	11.7					1583.7444				97	29.7		40	31	1	5	57.73607	3.2
Gambia	GMB	Sub-Saharan Africa	Low income	2017	2072.65		597			64.90000000000001	56.2				55.1	27.8	92	68	90	1	166	66.87609999999999		160763	11.9					3023.3456							42	31	1	5		3.3499999	46		7		1.14		27.23077
Gambia	GMB	Sub-Saharan Africa	Low income	2018	2158.07			82.7	37.6	64.8	55.7	13.6	2.5	6	53.1	27.1	93	71	93	.97	162	85.96934	1.71	171391	12.4				11.6	4092.81594							43	30	1	5		3.3399999			6.57	.01	1.31	.35
Gambia	GMB	Sub-Saharan Africa	Low income	2019	2225.31						55.1				51.2	26.4	88	61	87	.9399999999999999	158	46.8438		168211	13.6	369	4.8	3.36032	11.6	4115.75341	29.6					1.8	44	30	0	5		3.1600001	48		6.06		1.07
Gambia	GMB	Sub-Saharan Africa	Low income	2020	2156.02	38.8		83.8	39.7			17.5	2.1	5.1	49.4	25.7				.93	157	87.26782	1.6						11.1				4.9				45	29	0	5		2.6099999			9.460000000000001	.03	.82	.02
Gambia	GMB	Sub-Saharan Africa	Low income	2021	2194.9
Gambia	GMB	Sub-Saharan Africa	Low income	2022	2258.67
Guinea-Bissau	GNB	Sub-Saharan Africa	Low income	2000	1779.82		1210	31.8			56.6	33.8	5	11.8	173.8	55.3	49			3.74	305	399.44977				326	9.5	4.42269	18		30.7					3.4	18	3	36	5		6.7399998	17
Guinea-Bissau	GNB	Sub-Saharan Africa	Low income	2001	1825.88		1180				56.5				168.4	54.2	53			3.68	317	330.87307															18	4	35	5		6.71
Guinea-Bissau	GNB	Sub-Saharan Africa	Low income	2002	1852.98	35.6	1150			127.4	56.4				162.8	53.3	57			3.43	330	260.8904															18	4	33	5		5.8200002		5.48607
Guinea-Bissau	GNB	Sub-Saharan Africa	Low income	2003	1809		1110			139.1	56.3				156.8	52.5	60			3.18	342	192.06778															19	4	32	5		5.8800001
Guinea-Bissau	GNB	Sub-Saharan Africa	Low income	2004	1791.72		1050				56.1				150.7	51.7	64			2.99	353	127.45643															19	5	31	5		7.48			8.16	.02	1.43
Guinea-Bissau	GNB	Sub-Saharan Africa	Low income	2005	1868.84		979			94.8	55.9				144.5	50.9	68			2.85	361	94.82717				334	8.4	5.49467	15		31.5					3.1	19	5	29	5		7.25	22
Guinea-Bissau	GNB	Sub-Saharan Africa	Low income	2006	1877.82		912	31			55.8				138.3	49.8	71			2.69	361	77.35148															20	6	28	5		7.29
Guinea-Bissau	GNB	Sub-Saharan Africa	Low income	2007	1884.61		860				55.5				132.2	48.7	74			2.62	361	75.47190999999999															20	6	27	5		7.3000002
Guinea-Bissau	GNB	Sub-Saharan Africa	Low income	2008	1927.04		827			113.6	55.3				126.1	47.5	77			2.54	361	88.40336000000001															20	6	25	5		7.04			6.59	.01	.54	.08
Guinea-Bissau	GNB	Sub-Saharan Africa	Low income	2009	1930.28		800			136.7	55				120.2	46.2	80			2.35	361	107.59475															21	7	24	5		6.9499998			7.02	.05	.84	.06
Guinea-Bissau	GNB	Sub-Saharan Africa	Low income	2010	2023.14	50.7	779	43	64.90000000000001		54.7	32	2.8	5.9	114.5	44.8	83			2.24	361	124.62539		1545580		369	8.4	4.5972	12.7		31.5					2.9	21	7	23	5		6.2600002	30	6.25837
Guinea-Bissau	GNB	Sub-Saharan Africa	Low income	2011	2139.64		762			108.6	54.4				109.1	43.6	86			2.06	361	127.8858		1746320													21	8	21	5	51.25951	6.2199998			5.62		.64
Guinea-Bissau	GNB	Sub-Saharan Africa	Low income	2012	2057.72		744			106.4	54.2	26.4	1.9	6.2	104.2	42.3	87			1.85	361	121.28866		1777561													22	8	20	5	48.15556	5.9400001
Guinea-Bissau	GNB	Sub-Saharan Africa	Low income	2013	2078.98		726				53.9				99.7	41.2	87			1.64	361	111.83194		1880661													22	9	19	5	49.27855	7.04			5.34
Guinea-Bissau	GNB	Sub-Saharan Africa	Low income	2014	2053.85		711	45	55.7	112.9	53.7	27.6	2.3	6	95.7	40.2	86			1.41	361	95.04304999999999		1884348													22	9	18	5	49.59635	9.9700003			5.23				35.692307
Guinea-Bissau	GNB	Sub-Saharan Africa	Low income	2015	2132.91		694				53.4				92.09999999999999	39.2	86		10	1.35	361	78.49381	2.12	1731541		368	7.2	5.24317	10.7		32.1					2.2	23	10	16	5	59.08126	8.1300001	38		5.55		2.04		47.53846
Guinea-Bissau	GNB	Sub-Saharan Africa	Low income	2016	2197.75		679			92.8	53.2				88.7	38.4	85		83	1.3	361	65.64451		1576882										108	35.3		23	10	15	5	54.43467	8.3299999			5.94		1.27	.03	48.76923
Guinea-Bissau	GNB	Sub-Saharan Africa	Low income	2017	2253.42		667			84	52.9				85.5	37.5	79		79	1.18	361	57.1054		1348965						183.79276							23	11	14	5		7	38						53.46154
Guinea-Bissau	GNB	Sub-Saharan Africa	Low income	2018	2278.96	34.8					52.6				82.5	36.7	82		82	1.13	361	56.74053	2.39	1206042					9.300000000000001	.48018							24	11	13	5		7.6199999			6.85	.09	1.7	.44
Guinea-Bissau	GNB	Sub-Saharan Africa	Low income	2019	2330.24			53.8	60		52.3	28.1	2.2	7.8	79.59999999999999	35.9	78		78	.98	361	63.46032		1232549		399	7	5.5435	9.300000000000001		32.2					2.3	24	12	12	5		8.3500004	37
Guinea-Bissau	GNB	Sub-Saharan Africa	Low income	2020	2248.16										76.8	35.1	74		74	.88	361	88.91625000000001	2.11						9								24	12	10	5		8.4099998			7.91	.03	1.96	.07
Guinea-Bissau	GNB	Sub-Saharan Africa	Low income	2021	2272.36
Guinea-Bissau	GNB	Sub-Saharan Africa	Low income	2022	2311.85
Equatorial Guinea	GNQ	Sub-Saharan Africa	Upper middle income	2000	12928.33		454	64.59999999999999			56.9	42.7	14	9.199999999999999	155.7	44.3	35				187	388.12894				185	12.6	7.47915			22.1					3.2			11	19		2.1500001	27
Equatorial Guinea	GNQ	Sub-Saharan Africa	Upper middle income	2001	19865.69		421				56.5				151.4	43.7	37				187	389.03717																	10	20		2.2
Equatorial Guinea	GNQ	Sub-Saharan Africa	Upper middle income	2002	22813.4		392				56.2				147.1	42.9	39				187	388.94391																	9	19		2.3499999
Equatorial Guinea	GNQ	Sub-Saharan Africa	Upper middle income	2003	25050.96		370				55.8				142.8	42.1	41				187	392.42722																	9	20		1.98
Equatorial Guinea	GNQ	Sub-Saharan Africa	Upper middle income	2004	31303		357			180	55.4	35	8.300000000000001	2.8	138.2	41.2	43				187	394.42415																	8	20		1.66			3.78	.07	2.13	.17
Equatorial Guinea	GNQ	Sub-Saharan Africa	Upper middle income	2005	32419.37		344				55				133.5	40.2	44				192	396.47938				209	8.9	9.009169999999999			20.1					2.1			7	21		1.5	30
Equatorial Guinea	GNQ	Sub-Saharan Africa	Upper middle income	2006	33005.96		331				54.5				129	39.1	46				198	392.60339																	7	21		1.52
Equatorial Guinea	GNQ	Sub-Saharan Africa	Upper middle income	2007	36347.34		322				54				124.4	37.9	48				203	385.91506																	6	22		1.5700001
Equatorial Guinea	GNQ	Sub-Saharan Africa	Upper middle income	2008	40889.49		314			177	53.5				119.7	36.9	50				209	358.81971																	6	22		1.83
Equatorial Guinea	GNQ	Sub-Saharan Africa	Upper middle income	2009	39583.93		310			177	53				115.3	35.9	52				196	327.20563																	5	22		1.84
Equatorial Guinea	GNQ	Sub-Saharan Africa	Upper middle income	2010	34459.66		308			176	52.5				111.2	35.1	54				217	312.49735		461503		279	10	9.280530000000001		1.27167	20.8					2.1			5	23		1.8200001	37
Equatorial Guinea	GNQ	Sub-Saharan Africa	Upper middle income	2011	35113.41		308	68.3	20.7		51.9	26.2	9.699999999999999	3.1	107.4	34.3	54				224	310.3051		462546															4	23	39.48123	1.55							1.3076923
Equatorial Guinea	GNQ	Sub-Saharan Africa	Upper middle income	2012	36410		305				51.4				103.6	33.7	54				236	328.21175		463562						6.69129									3	24	38.39501	1.26
Equatorial Guinea	GNQ	Sub-Saharan Africa	Upper middle income	2013	33450.83		300				50.9				100.2	33	53				248	347.71166		464044						.74321									3	24	36.9333	1.88							27.307692
Equatorial Guinea	GNQ	Sub-Saharan Africa	Upper middle income	2014	32231.18		295				50.4				96.8	32.5	53				260	345.01855		465031						1.06926									3	24	39.02123	2.1900001
Equatorial Guinea	GNQ	Sub-Saharan Africa	Upper middle income	2015	28149.29		296				49.9				93.2	31.8	40				274	333.6491	8.66	466357		344	9.800000000000001	9.149139999999999		0	23.8					1.9			3	24	44.00945	2.9200001	40
Equatorial Guinea	GNQ	Sub-Saharan Africa	Upper middle income	2016	24698.8		301				49.4				90	31.2	53				294	319.90296		428948						117.43107				100	22.3				3	24	44.47329	3.1400001
Equatorial Guinea	GNQ	Sub-Saharan Africa	Upper middle income	2017	22449.9		301				49				86.90000000000001	30.5	53				286	296.21682		429326						19.88894									3	24		2.96	43		5.02		4.02		26.76923
Equatorial Guinea	GNQ	Sub-Saharan Africa	Upper middle income	2018	20309.55						48.5				83.90000000000001	29.9	53				254	265.81134	7.32	429326						0										24		3.0999999			3.1			.08
Equatorial Guinea	GNQ	Sub-Saharan Africa	Upper middle income	2019	18446.49						48.1				81.2	29.2	53				286	246.2953		429326		358	7.9	6.92249		0	27.2					1.6				24		3.03	43
Equatorial Guinea	GNQ	Sub-Saharan Africa	Upper middle income	2020	16967.78	58.8									78.5	28.7	53				280	240.83793	6.07																	24		3.77
Equatorial Guinea	GNQ	Sub-Saharan Africa	Upper middle income	2021	17110.71
Equatorial Guinea	GNQ	Sub-Saharan Africa	Upper middle income	2022	15653.01
Greece	GRC	Europe & Central Asia	High income	2000	29233.04	34.2	3	99.94			20.2				6.4	3.9	89			.03	7.3					906	3.5	10.12769	54.9		19.9					.3	99	77	1	95		7.2399998	66		28.85	11.16
Greece	GRC	Europe & Central Asia	High income	2001	30270.99		3	99.95		11.1	19.8				6	3.6	91			.03	5.2				2.5							1.18902					99	78	1	95		7.9899998			30.93	11.13
Greece	GRC	Europe & Central Asia	High income	2002	31307.61		3	99.95999999999999		10.7	19.5				5.6	3.3	92			.04	5.9				2.5							.843575					99	79	1	95		8.2299995			34.35	11.72
Greece	GRC	Europe & Central Asia	High income	2003	33038.2	32.8	3	99.98		10.8	19.3	1.5	13.6	.6	5.2	3	94			.04	6.1				2.5							1.09139					99	79	1	95		8.4499998			34.52	11.66
Greece	GRC	Europe & Central Asia	High income	2004	34632.31	33.6	3	99.97		10.6	19.2				4.9	2.7	95			.04	7.5				2.5							.99208498					99	80	0	95		8.0900002			34.41	11.85		8.42
Greece	GRC	Europe & Central Asia	High income	2005	34746.1	34.6	3	99.97		9.800000000000001	19.1				4.6	2.5	96			.05	7.1				2.5	1157	3.6	10.68776	48.5		16.6	1.17993				.4	99	80	0	95		8.5600004	70		34.9	11.97	49.49	8.529999999999999
Greece	GRC	Europe & Central Asia	High income	2006	36593.67	35.1	3	99.98999999999999		10.6	19				4.3	2.4	98			.06	6.4				2.5							.99032003					99	81	0	95		8.2600002			34.24	12.68	53.28	8.800000000000001
Greece	GRC	Europe & Central Asia	High income	2007	37684.8	34	3	99.98		10.3	18.9				4.1	2.2	99	77		.07	6.4				2.5							1.1763051					99	82	0	95		8.3999996			34.38	12.98	55.94	8.81
Greece	GRC	Europe & Central Asia	High income	2008	37473.77	33.6	3	99.97		11.3	18.9				4	2.1	99	77		.08	6.1				2.5							1.315075					99	82	0	95		8.8299999			35.13	13.31	57.29	9.6
Greece	GRC	Europe & Central Asia	High income	2009	35752.97	33.6	3	99.95		11.1	18.8				3.9	2.1	99	77		.1	5.7				2.5							1.40255					99	83	0	95		9.4099998			36.44	13.48	58.7	9.84
Greece	GRC	Europe & Central Asia	High income	2010	33699.99	34.1	3	99.95999999999999		10.8	18.8				3.9	2.1	99	77		.1	4.7			41	2.5	1186	3.5	9.85666	42.9		13.1	1.63437				.2	99	84	0	95		9.6000004	72	14.63678	37.64	13.47	58.81	10.25	76.384613
Greece	GRC	Europe & Central Asia	High income	2011	30268.44	34.8	3	99.95999999999999		9.6	18.8				4	2.2	99	77		.1	4.8			60	2.5							1.7198499					100	85	0	95	18.76563	9.1899996			38.02	13.41	59.23	10.37
Greece	GRC	Europe & Central Asia	High income	2012	28218.53	36.3	3	99.91		8.5	19				4	2.3	99	83	32	.09	5.5			71	2.5							1.555315					100	85	0	95	16.9235	8.9200001			36.69	13.18	59.21	10.39
Greece	GRC	Europe & Central Asia	High income	2013	27651.44	36.1	3	99.91		8.1	19.1				4.1	2.4	99	83	32	.08	5.3			87	2.5							1.434085					100	86	0	95	15.80666	8.4399996			36.11	12.95	59.34	10.67
Greece	GRC	Europe & Central Asia	High income	2014	28040.21	35.8	3	99.93000000000001		8.1	19.4				4.3	2.6	99	83	96	.06	5.2			100	2.5							1.0092551					100	87	0	95	15.23029	7.8899999			35.36	12.85	59.72	10.82
Greece	GRC	Europe & Central Asia	High income	2015	28101.52	36	3	99.94		8.4	19.6				4.4	2.6	99	83	96	.05	4.7		.37	81	2.5	1871	5	10.77545	37.9		9.300000000000001	.87836498				.1	100	88	0	95	15.58501	8.2200003	75		35.01	12.48	59.91	10.6
Greece	GRC	Europe & Central Asia	High income	2016	28156.57	35	3	99.94		9.199999999999999	19.8				4.4	2.6	99	83	96	.04	4.4			79	2.5							.79707497		77	0		100	89	0	95	14.03651	8.4499998		16.89378	35.53	12.46	62.15	10.65
Greece	GRC	Europe & Central Asia	High income	2017	28558.3	34.4	3	99.93000000000001		8.699999999999999	20				4.3	2.6	99	83	96	.04	4.7			100	2.5							.82085001					100	89	0	95		8.1400003	77		36.33	12.55	61.73	10.65
Greece	GRC	Europe & Central Asia	High income	2018	29076.49	32.9		99.90000000000001		8.6	20.2				4.2	2.5	99	83	96	.05	4.4			51	2.5				34.5			.94831997					100	90	0	95		8.1199999			37.02	12.64	62.26	10.36
Greece	GRC	Europe & Central Asia	High income	2019	29662.12	33.1				8.4	20.3				4.2	2.5	99	83	96	.07	4.8			0	2.5	2178	5.1	10.50152	34.5		8.300000000000001					.2	100	91	0	95		8.1999998	78		37.34	12.86	63.07	10.85
Greece	GRC	Europe & Central Asia	High income	2020	27231.04	33.6				8.699999999999999					4.1	2.4	99	83	96	.09	4.5								33.5								100	92	0	95		9.5100002
Greece	GRC	Europe & Central Asia	High income	2021	29119.08
Greece	GRC	Europe & Central Asia	High income	2022	30586.29
Grenada	GRD	Latin America & Caribbean	Upper middle income	2000	11613.44		38	100			27				15.5	8	97				0					79	1.9	9.397489999999999			4.9					1.1	79		2	92		5.3600001	41		35.6	.88	5.64
Grenada	GRD	Latin America & Caribbean	Upper middle income	2001	11333.72		36				26.6				15.2	8	96				.55																80		2	93		5.6199999			35.47	.87	5.62
Grenada	GRD	Latin America & Caribbean	Upper middle income	2002	11678.76		34				26.2				15	8	98	74			1.1																81		2	93		6.1799998			35.33	.87	5.6
Grenada	GRD	Latin America & Caribbean	Upper middle income	2003	12738.89		34	100			25.7				14.8	8	97	68			2.2																81		2	93		5.2800002			35.19	.87	5.58
Grenada	GRD	Latin America & Caribbean	Upper middle income	2004	12614.84		38				25.4				14.7	8	83	61			2.2																82		2	93		5.3699999
Grenada	GRD	Latin America & Caribbean	Upper middle income	2005	14246.63		33	100			25				14.6	8	99	81			1.7					79	3.1	8.191549999999999		29078.52243	12.4	10.495555				.1	83		3	93		5.1399999	61
Grenada	GRD	Latin America & Caribbean	Upper middle income	2006	13641.27		31				24.6				14.6	8	91	87			1.1											11.406955					84		3	93		5.1100001			37.94	1.81	6.58
Grenada	GRD	Latin America & Caribbean	Upper middle income	2007	14442.88		31	98.8			24.2				14.6	8.1	96	86			3.3									0		10.413455					85		3	93		5.2399998
Grenada	GRD	Latin America & Caribbean	Upper middle income	2008	14541.85		30				23.8				14.7	8.300000000000001	99	86			5.5									0		15.07805					86		3	93		5.3899999
Grenada	GRD	Latin America & Caribbean	Upper middle income	2009	13537.82		30	100			23.6				14.9	8.6	99	78			5.4									.9453		6.6085501					87		3	93		5.4299998
Grenada	GRD	Latin America & Caribbean	Upper middle income	2010	13412.81		29				23.4				15.1	8.9	97	86			4.3			878		124	.9	7.69463		0	5.6	9.3559599				.4	87		3	93		5.4200001	65
Grenada	GRD	Latin America & Caribbean	Upper middle income	2011	13444.64		28	100			23.1				15.3	9.300000000000001	95	85			2.2			873						72.10683		3.7261751					87		3	93	22.46513	5.8000002							57.076923
Grenada	GRD	Latin America & Caribbean	Upper middle income	2012	13207		28	99			22.9				15.5	9.699999999999999	97	75			1.1			896						0		12.991555					87		3	92	22.27378	5.8200002							48.23077
Grenada	GRD	Latin America & Caribbean	Upper middle income	2013	13427.54		27	99		40.9	22.8				15.8	10.1	97	85			.54			156								5.5288801					87		4	92	22.28224	5.6300001							57.53846
Grenada	GRD	Latin America & Caribbean	Upper middle income	2014	14317.05		26	99		35.9	22.7				16	10.5	97	92			0			39						0		7.3295999					87		4	92	22.75264	4.77
Grenada	GRD	Latin America & Caribbean	Upper middle income	2015	15142.07		25	99			22.6				16.2	10.7	92	89			5.2		.47	25		106	.7	8.475020000000001			8.199999999999999	5.4584999				.3	87		4	91	23.57556	4.6500001	67						65.769234
Grenada	GRD	Latin America & Caribbean	Upper middle income	2016	15614.3		25	99.3			22.6				16.4	10.9	96	85			6.3			151								9.9384899		44	.3		87		4	91	22.873	4.4400001						6.8	65.769234
Grenada	GRD	Latin America & Caribbean	Upper middle income	2017	16217.5		25	100			22.5				16.6	11.1	96	79			3.1			239								10.76473					87		4	90		4.6599998	69		30.57	1.53	14.07
Grenada	GRD	Latin America & Caribbean	Upper middle income	2018	16837.5						22.5				16.6	11.1	95	74			2.1			463									13.7							90		4.5799999			62.84	1.98	14.36
Grenada	GRD	Latin America & Caribbean	Upper middle income	2019	16867.71						22.5				16.5	11.1	92	82			3.1			106		110	.7	8.959160000000001		0	8					.1				90		4.9299998	70
Grenada	GRD	Latin America & Caribbean	Upper middle income	2020	14597.7	37									16.4	10.9	72	79			2.8																			89		5.8200002
Grenada	GRD	Latin America & Caribbean	Upper middle income	2021	14904.77
Grenada	GRD	Latin America & Caribbean	Upper middle income	2022	15737.03
Greenland	GRL	Europe & Central Asia	High income	2000																	129																94	86	0
Greenland	GRL	Europe & Central Asia	High income	2001						77.8											131																94	86	0
Greenland	GRL	Europe & Central Asia	High income	2002						66.7											134																94	86	0
Greenland	GRL	Europe & Central Asia	High income	2003						63.6											137																94	86	0
Greenland	GRL	Europe & Central Asia	High income	2004						58.3											139																94	86	0
Greenland	GRL	Europe & Central Asia	High income	2005						65.5											142																95	86	0
Greenland	GRL	Europe & Central Asia	High income	2006						55											145																95	86	0
Greenland	GRL	Europe & Central Asia	High income	2007						54											147																95	86	0
Greenland	GRL	Europe & Central Asia	High income	2008						53.3											150																96	86	0
Greenland	GRL	Europe & Central Asia	High income	2009						63.2											128																96	87	0
Greenland	GRL	Europe & Central Asia	High income	2010						51.7											231																97	87	0
Greenland	GRL	Europe & Central Asia	High income	2011						41.2											234																97	88	0
Greenland	GRL	Europe & Central Asia	High income	2012						40											171																97	89	0
Greenland	GRL	Europe & Central Asia	High income	2013						40.4											196																97	89	0
Greenland	GRL	Europe & Central Asia	High income	2014						41.1											177																97	90	0
Greenland	GRL	Europe & Central Asia	High income	2015						37.9											165																97	91	0
Greenland	GRL	Europe & Central Asia	High income	2016						42.2											118																97	91	0
Greenland	GRL	Europe & Central Asia	High income	2017						37.6											116																97	91	0
Greenland	GRL	Europe & Central Asia	High income	2018						35.6											100																97	92	0
Greenland	GRL	Europe & Central Asia	High income	2019						37											128																97	92	0
Greenland	GRL	Europe & Central Asia	High income	2020																	150																97	92	0
Greenland	GRL	Europe & Central Asia	High income	2021
Greenland	GRL	Europe & Central Asia	High income	2022
Guatemala	GTM	Latin America & Caribbean	Upper middle income	2000	6417.51	54.2	161	41.4			27.1	51	7.3	3.7	52.1	21.3	81			.33	31	7.23971				3061	10.2	2.42279	14.3		6.8					1.2	47		14	41		5.4000001	44	3.68286
Guatemala	GTM	Latin America & Caribbean	Upper middle income	2001	6420.36		147	41.4		114	26.2				50.1	20.7	77			.32	25	4.74097			22.2												47		13	40		6.0700002
Guatemala	GTM	Latin America & Caribbean	Upper middle income	2002	6537.27		145	41.4	48.5	120.5	25.3	54.8	5.2	1.9	48.1	20.2	82			.31	30	4.58005			19.9												48		12	39		6.0100002
Guatemala	GTM	Latin America & Caribbean	Upper middle income	2003	6551.83		137			99.8	24.8				46.2	19.7	84			.29	26	3.90066			18.9												48		12	38		6.1500001
Guatemala	GTM	Latin America & Caribbean	Upper middle income	2004	6590.06		137			96.09999999999999	24				44.4	19.1	87			.25	32	3.53227			19.1							35.763149					49		11	38		6.2600002
Guatemala	GTM	Latin America & Caribbean	Upper middle income	2005	6636.93		142				23.1				42.7	18.6	87			.24	36	4.70715			18.9	4984	11.4	2.27575	13.4	0	4.4	41.405247				1.8	49		11	37		6.1500001	53
Guatemala	GTM	Latin America & Caribbean	Upper middle income	2006	6849.5	54.6	137			101	22.2				41	18.2	89			.21	34	3.61985			17.8					0		44.605137					50		10	37		6.3600001
Guatemala	GTM	Latin America & Caribbean	Upper middle income	2007	7103.01		132	31.4		98	21.5				39.4	17.7	85			.19	29	1.73959			18.2					0		42.837139					50		9	37		6.1900001				1.73
Guatemala	GTM	Latin America & Caribbean	Upper middle income	2008	7202.24		125				20.6				37.8	17.3	95			.17	29	.79641			17.9					149.96007		45.580528					51		9	37		6.0799999
Guatemala	GTM	Latin America & Caribbean	Upper middle income	2009	7090.91		131	51.5	58.7		19.7	51.5	4.9	1	36.3	16.8	92			.14	25	.76659			17.7					11.70133		46.038635					51		8	37		6.3400002			8.699999999999999		9.039999999999999
Guatemala	GTM	Latin America & Caribbean	Upper middle income	2010	7133.32		129	52.3		85	18.8				34.8	16.2	94			.12	28	.85724		2718785	16.5	6829	7.3	2.04517	12.5	195.19817	13.4	41.300606				1.9	52		8	38		6.1199999	59
Guatemala	GTM	Latin America & Caribbean	Upper middle income	2011	7291.73		122			89.40000000000001	17.8				33.4	15.6	88			.1	25	.70606		3298737	16.5					58.95091		38.526245					52		7	38	34.82233	5.96		9.363759999999999					61.692307
Guatemala	GTM	Latin America & Caribbean	Upper middle income	2012	7362.64		118	58.7		93.5	17				32	15	96			.09	28	.54319		3216909	17					391.13506		34.21405					53		6	39	32.46947	6.0700002							66.46154
Guatemala	GTM	Latin America & Caribbean	Upper middle income	2013	7460.46		113	62.8		91.7	16.1				30.7	14.4	85		24	.08	27	.6185		3205688	17.6					15.17061		34.115028					53		6	40	33.80759	5.77							87.692307
Guatemala	GTM	Latin America & Caribbean	Upper middle income	2014	7631.78	48.3	107	67		84.8	15.3				29.5	13.9	73		51	.07	25	.4795		3234783	17.7					197.76212		31.782829					54		5	42	31.23998	5.8899999		11.45392	9.44				59.384617
Guatemala	GTM	Latin America & Caribbean	Upper middle income	2015	7783.18		103	65.5	66.09999999999999	81.2	14.7	46.7	4.9	.8	28.3	13.4	74		82	.07	26	.5283099999999999	.05	3321447	17.3	8643	5.8	1.65084	11.6	105.07497	14	31.131824	4			1.8	54		5	43	30.77629	6.0100002	57		9.65				84.153847
Guatemala	GTM	Latin America & Caribbean	Upper middle income	2016	7832.25		98	69.8		78.90000000000001	14.1				27.3	12.9	80	65	81	.06	24	.46785		3265661	16.4					272.18321		94.567833		50	6.3		55		4	44	30.46781	6.0700002			10.05				55.307693
Guatemala	GTM	Latin America & Caribbean	Upper middle income	2017	7912.49		95	69.59999999999999		78.2	13.5				26.4	12.4	82	81	84	.06	25	.3784		4836947	16.3					551.76049							55		4	46		6.1399999	56		12.03	.1	2.8		57.384617
Guatemala	GTM	Latin America & Caribbean	Upper middle income	2018	8012.34					77.40000000000001	13				25.4	12	86	76	85	.05	26	.27195		4957871	16				11	152.49691							55		3	47		6.1199999			12.83	.1	3.55	.04
Guatemala	GTM	Latin America & Caribbean	Upper middle income	2019	8156.23					71.7	12.7				24.5	11.5	85	78	88	.05	26	.18293		4957871	16.8	9173	5.9	1.62745	11	69.34301000000001	22.9					1.6	56		3	49		6.1900001	57
Guatemala	GTM	Latin America & Caribbean	Upper middle income	2020	7872.15					63.3					23.6	11.1	83	79	86	.05	27	.09176							10.9	5462.65604							56		2	50		6.4699998			22.36	2.51	12.41	1.18
Guatemala	GTM	Latin America & Caribbean	Upper middle income	2021	8139.52
Guatemala	GTM	Latin America & Caribbean	Upper middle income	2022	8336.280000000001
Guam	GUM	East Asia & Pacific	High income	2000																	40																99		0
Guam	GUM	East Asia & Pacific	High income	2001						68.09999999999999											46																99		0
Guam	GUM	East Asia & Pacific	High income	2002						66.40000000000001											37																99		0
Guam	GUM	East Asia & Pacific	High income	2003						66.90000000000001											16																99		0
Guam	GUM	East Asia & Pacific	High income	2004						65.90000000000001											36																99		0
Guam	GUM	East Asia & Pacific	High income	2005						63.1											46																99		0
Guam	GUM	East Asia & Pacific	High income	2006						63.4											32																99		0
Guam	GUM	East Asia & Pacific	High income	2007						65.59999999999999											38																99		0
Guam	GUM	East Asia & Pacific	High income	2008						61.1											64																99		0
Guam	GUM	East Asia & Pacific	High income	2009						57.1											74																99		1
Guam	GUM	East Asia & Pacific	High income	2010						60.1											73																99		1
Guam	GUM	East Asia & Pacific	High income	2011						62.1											59																99		1
Guam	GUM	East Asia & Pacific	High income	2012						54.7											49																99		1
Guam	GUM	East Asia & Pacific	High income	2013						54.1											34																99		1
Guam	GUM	East Asia & Pacific	High income	2014						48.4											40																99		1
Guam	GUM	East Asia & Pacific	High income	2015						38.3											54									0							99		1
Guam	GUM	East Asia & Pacific	High income	2016						38											53																99		1
Guam	GUM	East Asia & Pacific	High income	2017						39.9											59																99
Guam	GUM	East Asia & Pacific	High income	2018						34.6											49																99
Guam	GUM	East Asia & Pacific	High income	2019																	54																99
Guam	GUM	East Asia & Pacific	High income	2020																	39																99
Guam	GUM	East Asia & Pacific	High income	2021
Guam	GUM	East Asia & Pacific	High income	2022
Guyana	GUY	Latin America & Caribbean	Upper middle income	2000	7826.72		231	82.90000000000001			38.3	13.9	5.5	12.1	46.4	27	88			.87	71	45.0344				397	31.4	7.6665	30.2		26.2					.2			1	36		3.1900001	49		23.28	.4	4.9
Guyana	GUY	Latin America & Caribbean	Upper middle income	2001	7991.12		216	93.8		94.8	37.9				45.2	26.4	85	88		1	71	50.95772			6.5														1	38		3.0599999
Guyana	GUY	Latin America & Caribbean	Upper middle income	2002	8083.58		227			84.09999999999999	37.5				44.2	26	91	80		1.07	99	41.16065			6.5														1	40		3.1900001
Guyana	GUY	Latin America & Caribbean	Upper middle income	2003	8037.04		226			90.40000000000001	37.3				43.2	25.5	90	71		1.09	106	51.91091			6.8														1	42		3.27
Guyana	GUY	Latin America & Caribbean	Upper middle income	2004	8167.05		220	95.90000000000001		81.2	37.3				42.2	25.2	91	63		1.05	101	54.19605			6.9														1	45		3.4400001
Guyana	GUY	Latin America & Caribbean	Upper middle income	2005	8004.84		223	96.7			37				41.4	24.8	93	72		.95	107	73.15226			7.1	496	30.9	6.69221	24.1	75877.16656	28.5	19.00643				.2			1	48		3.79	63
Guyana	GUY	Latin America & Caribbean	Upper middle income	2006	8398.209999999999		221	96.59999999999999		97	36.7	17.9	6.8	8.300000000000001	40.5	24.3	93	74		.84	119	37.01957			7.1					9181.282160000001		20.48945							1	50		3.9300001
Guyana	GUY	Latin America & Caribbean	Upper middle income	2007	8963.700000000001		208	80.90000000000001		101.3	36.4				39.7	23.9	94	90		.76	99	21.02811			7.5					61.45622		15.418115							1	53		4.2800002
Guyana	GUY	Latin America & Caribbean	Upper middle income	2008	9116.440000000001		192	96			36				39	23.6	93	84		.71	109	21.91306			7.6					56.6859		21.202705							1	56		4.1999998
Guyana	GUY	Latin America & Caribbean	Upper middle income	2009	9381.35		185	87.40000000000001	60.2	87.90000000000001	35.6	19.3	6.7	5.5	38.2	23.2	98	84		.66	128	23.90875			7.7					51.11341		15.697875							1	58		4.3499999			13.23	.39	2.15	.2
Guyana	GUY	Latin America & Caribbean	Upper middle income	2010	9765.389999999999		179			84	35.2				37.4	22.8	95	82		.62	119	39.53805		690869	7.3	495	33.3	5.78011	19.1	100.51681	18	18.7586				.2			1	61		4.2199998	69		10.06		6.87		32.53846
Guyana	GUY	Latin America & Caribbean	Upper middle income	2011	10255.49		180				34.9				36.7	22.4	93	84	50	.59	118	51.67753		690869	6.6					585.74886		17.346676							1	64	22.19362	4.1700001							73.46154
Guyana	GUY	Latin America & Caribbean	Upper middle income	2012	10743.81		185	97.3		78	34.6				35.9	21.9	97	90	90	.57	124	57.68162		690869	5.9					42.18426		18.468399							1	66	22.6612	3.71							75.692307
Guyana	GUY	Latin America & Caribbean	Upper middle income	2013	11092.42		175	98.3		73.7	34.3				35	21.4	98	95	96	.54	112	75.67554		544676	5.9					116.98289		20.463921							1	69	22.94855	3.8			7.16				77.384613
Guyana	GUY	Latin America & Caribbean	Upper middle income	2014	11235.19		174	85.7	51.5		34	11.3	5.3	6.4	34.1	20.8	98	91	97	.53	89	29.22563		719455	6.1														1	71	22.75747	3.95			6.28				79.384613
Guyana	GUY	Latin America & Caribbean	Upper middle income	2015	11268.17		172	95.8		83.40000000000001	33.7				33.1	20.2	95	95	94	.51	93	23.49391	.95	747901	6.7	578	37.3	5.75592	15.1		24.4	19.415359				.1			1	73	23.32885	4.02	72		6.97				80.615387
Guyana	GUY	Latin America & Caribbean	Upper middle income	2016	11601.86		170	94.3			33.5				32.1	19.6	97	94	92	.5	94	25.04268		720459	6.3							18.38521		76	3.6				1	75	23.14494	4.02			7.32
Guyana	GUY	Latin America & Caribbean	Upper middle income	2017	11964.64		169	96.7		70.3	33.3				31.2	19.1	97	93	97	.49	84	32.46442		730205	6							14.808675							1	76		4.3200002	73		7.87				88.615387
Guyana	GUY	Latin America & Caribbean	Upper middle income	2018	12426.25			95.09999999999999		64.90000000000001	33.1				30.2	18.4	95	84	91	.46	83	39.49772		719312	5.5				12.6			14.21708							1	78		4.9000001			10.4	1.19	18.19	.09
Guyana	GUY	Latin America & Caribbean	Upper middle income	2019	13052.24			95			33				29.3	17.9	99	92	98	.43	79	33.60736		685176	5.2	680	40.3	5.32751	12.6		22.3					.1			1	80		4.9299998	74		27.11	.6899999999999999		.14
Guyana	GUY	Latin America & Caribbean	Upper middle income	2020	18671.3	46.7		97.59999999999999							28.4	17.3	99	97	89	.43	79	28.17208							12.1										1	81		5.5100002			35.3	.7	14.24	.6
Guyana	GUY	Latin America & Caribbean	Upper middle income	2021	22414.6
Guyana	GUY	Latin America & Caribbean	Upper middle income	2022	33232.9
China, Hong Kong Special Administrative Region	HKG	East Asia & Pacific	High income	2000	36065.5																105
China, Hong Kong Special Administrative Region	HKG	East Asia & Pacific	High income	2001	36166.48					4											117				2.5
China, Hong Kong Special Administrative Region	HKG	East Asia & Pacific	High income	2002	36790.23					4											108				2.5
China, Hong Kong Special Administrative Region	HKG	East Asia & Pacific	High income	2003	37699.39					4											101				2.5							.77751499
China, Hong Kong Special Administrative Region	HKG	East Asia & Pacific	High income	2004	40777.31					4											97				2.5							.67057002
China, Hong Kong Special Administrative Region	HKG	East Asia & Pacific	High income	2005	43533.21																96				2.5							.50765997
China, Hong Kong Special Administrative Region	HKG	East Asia & Pacific	High income	2006	46145.94					3											94				2.5							.51489002
China, Hong Kong Special Administrative Region	HKG	East Asia & Pacific	High income	2007	48887.74					3											90				2.5							.26095
China, Hong Kong Special Administrative Region	HKG	East Asia & Pacific	High income	2008	49745.2					3											93				2.5							.513915
China, Hong Kong Special Administrative Region	HKG	East Asia & Pacific	High income	2009	48296.5					3											86				2.5							.67843503
China, Hong Kong Special Administrative Region	HKG	East Asia & Pacific	High income	2010	51157.77					3											81				2.5							.501625
China, Hong Kong Special Administrative Region	HKG	East Asia & Pacific	High income	2011	53187.93					3											78				2.5							.24268501
China, Hong Kong Special Administrative Region	HKG	East Asia & Pacific	High income	2012	53628.4					3											78				2.5							.38756999
China, Hong Kong Special Administrative Region	HKG	East Asia & Pacific	High income	2013	54985.76					3											77				2.5							.86714
China, Hong Kong Special Administrative Region	HKG	East Asia & Pacific	High income	2014	56177.47					3											77				2.5							.38128
China, Hong Kong Special Administrative Region	HKG	East Asia & Pacific	High income	2015	57071.92					2.9											72				2.5							.31180501
China, Hong Kong Special Administrative Region	HKG	East Asia & Pacific	High income	2016	57777.35					2.7											70				2.5							.39491501
China, Hong Kong Special Administrative Region	HKG	East Asia & Pacific	High income	2017	59676.48					2.6											68				2.5							.32409501
China, Hong Kong Special Administrative Region	HKG	East Asia & Pacific	High income	2018	60774.21					2.1											67				2.5							.67236501
China, Hong Kong Special Administrative Region	HKG	East Asia & Pacific	High income	2019	59480.04					1.8											63				2.5
China, Hong Kong Special Administrative Region	HKG	East Asia & Pacific	High income	2020	56558.4					1.7											56
China, Hong Kong Special Administrative Region	HKG	East Asia & Pacific	High income	2021	59850.85
China, Hong Kong Special Administrative Region	HKG	East Asia & Pacific	High income	2022	61598.96
Honduras	HND	Latin America & Caribbean	Lower middle income	2000	4108.77		85				26				37	17.7	94			.4	122	8.64758				785	2.1	3.50896			15.4					.5		40	20	31		6.27	42		12.97	1.74	5.59	.53
Honduras	HND	Latin America & Caribbean	Lower middle income	2001	4109.77	55.4	83	55.7	71.2		25.5	35.5	3	1.3	35.3	17.1	96			.31	93	5.78903			21.9													41	19	32		5.9299998
Honduras	HND	Latin America & Caribbean	Lower middle income	2002	4154.92	55.7	80				24.9				33.7	16.6	95			.26	81	4.02308			21.2													41	18	34		6.2399998
Honduras	HND	Latin America & Caribbean	Lower middle income	2003	4235.63	58.1	78			108	24.5				32.1	16.1	92			.21	71	3.21676			21.7													42	17	35		6.8899999
Honduras	HND	Latin America & Caribbean	Lower middle income	2004	4390.47	58.1	77			101.8	24.1				30.6	15.6	94			.15	62	3.84317			22.2													43	16	36		6.8499999		1.13895
Honduras	HND	Latin America & Caribbean	Lower middle income	2005	4546.25	59.5	77				23.6				29.2	15.2	98			.13	56	3.47348			22.3	1077	2.2	3.89222		549.7198	15.8					.5		43	15	37		7.5	52		10.45		3.59
Honduras	HND	Latin America & Caribbean	Lower middle income	2006	4733.55	57.5	77	66.3	69.2	108.1	23.3	29.8	5.8	1.4	27.9	14.7	95			.12	52	2.4899			21.8					73.72044		40.969326						44	14	39		7.8600001
Honduras	HND	Latin America & Caribbean	Lower middle income	2007	4914.32	55.8	77			96.59999999999999	22.9				26.7	14.2	94			.1	44	2.11538			21					577.4880900000001		46.073429						44	14	40		8.0799999
Honduras	HND	Latin America & Caribbean	Lower middle income	2008	5011.62	55.5	76				22.6				25.5	13.7	93			.1	44	1.62412			20.8					1274.80454		55.963261						45	13	41		8.6000004				.3
Honduras	HND	Latin America & Caribbean	Lower middle income	2009	4787.86	51.3	75			99	22.3				24.4	13.2	97			.09	45	1.74726			18.3					845.67549		64.929314						45	12	42		9
Honduras	HND	Latin America & Caribbean	Lower middle income	2010	4866.98	53.1	74			100.6	22				23.3	12.7	97			.09	43	1.7664		2601881	15.9	1331	2	3.59825		1289.03963	16.4	75.134644				.4		46	11	42		8.7299995	57		8.6		2.95		45.846153
Honduras	HND	Latin America & Caribbean	Lower middle income	2011	4956.4	52.6	72			91.7	21.9				22.4	12.2	97		78	.09	48	1.3368		2612618	13.5					1.08334		83.926712						46	10	43	29.78154	8.79							44
Honduras	HND	Latin America & Caribbean	Lower middle income	2012	5065.46	53.4	70	82.8	76	110	21.8	22.6	5.2	1.4	21.5	11.7	98		97	.09	44	1.10902		2621397	13.4					11.79477		83.141106						47	10	44	27.50525	8.6599998							48.692307
Honduras	HND	Latin America & Caribbean	Lower middle income	2013	5113.46	50	69			103	21.7				20.7	11.3	99		99	.08	42	.9073099999999999		2646769	14.1					10.26888		73.205086						47	9	44	28.52848	8.4799995			6.99				51.692307
Honduras	HND	Latin America & Caribbean	Lower middle income	2014	5177.41	49.9	68			88.7	21.6				20	10.9	99		99	.08	39	.56127		2663781	14.6					5.47903		65.870888						47	8	45	26.00983	7.9099998			6.77				48.615383
Honduras	HND	Latin America & Caribbean	Lower middle income	2015	5283.41	49.2	67	72			21.6				19.2	10.5	98		99	.08	40	.58053	.25	2399777	14.5	2119	4	3.47331		5.68995	16	56.55975				.8		48	8	46	25.72364	7.48	61		6.63				74.384613
Honduras	HND	Latin America & Caribbean	Lower middle income	2016	5394.33	49.8	65	79			21.6				18.6	10.1	95		94	.08	39	.65722		2752416	13.8					9.822509999999999		55.61076		39	3.6			48	7	46	25.47136	7.71			7.32		5.98		82.692307
Honduras	HND	Latin America & Caribbean	Lower middle income	2017	5557.93	49.4	65	74			21.6				18	9.800000000000001	90		90	.08	37	.19975		2726402	13.2					21.53504		41.017464						49	6	47		7.0100002	60		7.31	.33	3.09		70.07692
Honduras	HND	Latin America & Caribbean	Lower middle income	2018	5671.99	48.9				97.09999999999999	21.6				17.4	9.4	91	94	91	.08	37	.10743		2721691	13.1					9.5093		38.956306						49	5	47		7.23			7.29
Honduras	HND	Latin America & Caribbean	Lower middle income	2019	5721.95	48.2		94.09999999999999			21.7				16.8	9.1	88	85	88	.08	31	.05029		2214843	13.5	2173	2.1	3.92853		0	16.1		4.8			.5		49	5	48		7.3000002	63
Honduras	HND	Latin America & Caribbean	Lower middle income	2020	5119.06										16.2	8.800000000000001	80	79	80	.07	30	.12239								623.55902								50	4	48		9.04					5
Honduras	HND	Latin America & Caribbean	Lower middle income	2021	5277.19
Honduras	HND	Latin America & Caribbean	Lower middle income	2022	5411.68
Croatia	HRV	Europe & Central Asia	High income	2000	18531.14		11	99.90000000000001			25.9				8.300000000000001	5.5	93			.01	42					914	20.8	12.32936	34.4		15.2	2.3149049				.6	82	78	0	95		7.6399999	67		50.04	6.72	23.57	4.84
Croatia	HRV	Europe & Central Asia	High income	2001	19416.09		10	99.90000000000001		16.6	25.6				8	5.3	94	98		.01	36				6.8							1.86156					82	78	0	95		7.1700001			50.33	6.85	23.94	5.07
Croatia	HRV	Europe & Central Asia	High income	2002	20518.51		10	99.90000000000001		16	25.3				7.7	5	95	98		.01	38				4.6							1.671405					82	78	0	95		6.1500001			50.7	6.89	24.09	5.21
Croatia	HRV	Europe & Central Asia	High income	2003	21669.87		10	99.90000000000001		14.9	25.1				7.3	4.7	94	98		.02	36				3.7							1.59557					82	78	0	95		6.3000002			50.97	7.03	24.65	5.35
Croatia	HRV	Europe & Central Asia	High income	2004	21893.98		10	99.90000000000001		14.5	25				7	4.4	96	98		.02	31				3.1							1.903535					82	78	0	95		6.5100002		2.39456	52.01	7.28	25.3	5.51
Croatia	HRV	Europe & Central Asia	High income	2005	22821.86		10	99.90000000000001		14.8	24.8				6.7	4.2	96	98		.02	28				2.5	1089	20.1	10.21004	34.9		14.1	1.56712				.9	82	78	0	95		6.8499999	69		52.48	7.35	25.35	5.67
Croatia	HRV	Europe & Central Asia	High income	2006	23972.11		9	99.90000000000001		14.4	24.6				6.4	4	96	98		.02	27				2.5							1.70376					82	78	0	95		6.9200001			53.43	7.39	25.74	5.83
Croatia	HRV	Europe & Central Asia	High income	2007	25209.78		9	99.90000000000001		14.3	24.3				6.2	3.9	96	98		.02	25				2.5							1.43489					82	78	0	95		7.4200001			54.68	7.48	27.05	5.98
Croatia	HRV	Europe & Central Asia	High income	2008	25698.61		9	99.90000000000001		14.6	24.1				5.9	3.8	96	98		.02	26				2.5							1.65271						78	0	95		7.6700001		2.2739	56.83	7.56	27.11	6.07
Croatia	HRV	Europe & Central Asia	High income	2009	23843.47	32.6	9	99.90000000000001		13.5	23.8				5.7	3.7	96	98		.02	22				2.5							1.13106						78	0	95		8.1099997		2.46357	55.75	7.59	27.21	6.16
Croatia	HRV	Europe & Central Asia	High income	2010	23588.16	32.4	9	99.90000000000001		12.4	23.6				5.5	3.6	97	98		.02	18			0	2.5	1437	18.3	9.95505	35.4		10.5	1.4327151				.5		78	0	95		8.0200005	70	2.79948	57.76	7.3	28.43	6.59	95.07692
Croatia	HRV	Europe & Central Asia	High income	2011	24294.71	32.3	9	99.90000000000001		11.9	23.5				5.3	3.4	96	98		.02	17			1	2.5							1.1436501						79	0	95	21.32663	7.6900001			59.09	7.33	28.96	6.89	95.153847
Croatia	HRV	Europe & Central Asia	High income	2012	23785.86	32.5	8	99.90000000000001		11.4	23.4				5.2	3.3	96	97		.02	14			2	2.5							1.20195						78	0	95	19.16143	7.6999998			60.22	7.5	29.73	6.99
Croatia	HRV	Europe & Central Asia	High income	2013	23746.37	32	9	99.90000000000001		10.6	23.3				5.1	3.2	96	97		.02	14			7	2.5							1.0807199						77	0	95	18.86621	6.4400001			61.76	7.54	30.18	6.97	96
Croatia	HRV	Europe & Central Asia	High income	2014	23765.74	32.1	8	99.90000000000001		10.2	23.3				5	3.1	95	97		.02	13			20	2.5							.84899497						76	0	95	18.3358	6.6199999			61.42	7.82	31.26	7.11	66.230766
Croatia	HRV	Europe & Central Asia	High income	2015	24540.5	31.1	8	99.90000000000001		9.6	23.2				4.9	3.1	94	96		.02	13		.11	11	2.5	1672	17.6	8.80728	36.1		9.300000000000001	.88173503				.4		74	0	95	18.32689	6.6999998	71		61.92	7.91	31.73	7.19	72
Croatia	HRV	Europe & Central Asia	High income	2016	25581.45	30.9	7	99.90000000000001		9.6	23.2				4.8	3	93	96		.02	12			9	2.5					0		1.05062		86	.1			73	0	95	17.2618	6.7399998			81.22		32.09		70.692307
Croatia	HRV	Europe & Central Asia	High income	2017	26775.7	30.4	8	99.90000000000001		9.1	23.1				4.8	3	92	95		.02	10			15	2.5					175.73384		1.11031						72	0	95		6.6700001	72				33.2		70.692307
Croatia	HRV	Europe & Central Asia	High income	2018	27776.65	29.7				8.6	23.2				4.7	3	93	95		.02	10			1	2.5				36.7			.58535498						70	0	95		6.7600002					33.86
Croatia	HRV	Europe & Central Asia	High income	2019	28732.05	28.9		99.95999999999999		8.800000000000001	23.2				4.6	3	94	95		.02	8.300000000000001			1	2.5	2363	16.4	8.731680000000001	36.7		7.9					.4		69	0	95		6.8099999	73			12.23	34.65
Croatia	HRV	Europe & Central Asia	High income	2020	26574.02	29.5									4.6	3	94	91		.02	6.6								36.9									68	0	95		7.77
Croatia	HRV	Europe & Central Asia	High income	2021	28470.66
Croatia	HRV	Europe & Central Asia	High income	2022	30363.35
Haiti	HTI	Latin America & Caribbean	Lower middle income	2000	2905.14		437	23.8	35		54.1	28.8	3.1	5.5	103.9	29.8	43			1.54	270	9.588939999999999				4126	9.699999999999999	3.98503	12.3		17.5					2			37	5		3.99	23
Haiti	HTI	Latin America & Caribbean	Lower middle income	2001	2847.53		437				53.8				100.5	29.5	46			1.56	274	9.58891			53.2														36	5		3.75
Haiti	HTI	Latin America & Caribbean	Lower middle income	2002	2831.71		441				53.4				97.3	29.3	50			1.45	277	9.588900000000001			54.7														34	5		3.4300001
Haiti	HTI	Latin America & Caribbean	Lower middle income	2003	2884.44		446			69	53.1				94.40000000000001	29.3	53			1.39	277	9.58897			55.1														33	5		3.54
Haiti	HTI	Latin America & Caribbean	Lower middle income	2004	2801.9		513			68.09999999999999	52.8				91.8	29.4	57			1.28	276	9.588950000000001			55.7														32	5		3.4300001
Haiti	HTI	Latin America & Caribbean	Lower middle income	2005	2842.06		459	26.1			52.4				89.40000000000001	29.4	60			1.19	272	9.58887			55	4528	9.4	3.87191	10.9		18.5					1.6			31	5		3.3099999	33
Haiti	HTI	Latin America & Caribbean	Lower middle income	2006	2845.43		467	26.1	37.7	75.5	52	29.6	3.9	10.2	87.2	29.3	62			1.12	266	9.725809999999999			54.2														30	5		3.48
Haiti	HTI	Latin America & Caribbean	Lower middle income	2007	2930.68		473			63.9	51.6				85.2	29.2	64			1.04	257	8.63954			52.7														29	5		3.6500001
Haiti	HTI	Latin America & Caribbean	Lower middle income	2008	2959.38		484				51.2				83.2	29	64			.99	248	10.39098			51.4														28	5		3.76
Haiti	HTI	Latin America & Caribbean	Lower middle income	2009	3082.75		484			65	50.8				81.2	28.7	65			.9399999999999999	238	9.588900000000001			48.9														27	5		3.5
Haiti	HTI	Latin America & Caribbean	Lower middle income	2010	2861.82		506			66.09999999999999	50.4				203.6	30.6	67			.91	229	9.58891		9603682	47.5	4855	10.9	2.97229	9.699999999999999		18.7					9			26	5		4.5500002	42
Haiti	HTI	Latin America & Caribbean	Lower middle income	2011	2959.86		496				50.1				77.40000000000001	28.3	68			.86	220	9.02976		10018427	46.8														25	5	17.42187	5.9099998			11.86	.05	1.38	.08	29.692308
Haiti	HTI	Latin America & Caribbean	Lower middle income	2012	2927.62	41.1	500	37.3	45.6		49.9	22	3.6	5.1	75.59999999999999	28.1	66			.8	213	7.15683		10905822	47.7														24	5	17.30733	5.5599999		9.433759999999999
Haiti	HTI	Latin America & Caribbean	Lower middle income	2013	3006.3		496	48.6			49.6				73.7	27.8	65			.77	206	6.73158		11166579	47.1							10.10307							23	5	17.19317	4.1100001		11.5431		.1	2.3		45.384617
Haiti	HTI	Latin America & Caribbean	Lower middle income	2014	3010.72		492			59.4	49.4				71.90000000000001	27.5	63			.73	200	3.51407		11358721	46.4							9.3895302							22	5	17.4217	4.52							40.692307
Haiti	HTI	Latin America & Caribbean	Lower middle income	2015	3040.86		488			54.8	49.3				69.90000000000001	27.1	64			.6899999999999999	194	3.36818	2.04	9831829	46.1	5490	10	2.812	8.6		18	10.121645				1.4			22	5	17.77926	5.0799999	44		2.82	.06	.85		48.153847
Haiti	HTI	Latin America & Caribbean	Lower middle income	2016	3049.52		489				49.1				67.90000000000001	26.6	64	26		.66	188	3.74603		7581135	46.7							9.5877047		127	23.8				21	5	17.56112	4.8099999							56.307693
Haiti	HTI	Latin America & Caribbean	Lower middle income	2017	3079.71		480	41.6	45.4		49	21.9	3.4	3.7	66	26.2	64	25		.59	181	3.37571		6052962	48								4.8						20	5		3.8199999	47
Haiti	HTI	Latin America & Caribbean	Lower middle income	2018	3085.33						48.9				64.09999999999999	25.7	64	38	12	.53	176	1.61003		5771386	47.9				7.9			6.7544198							19	5		4.3200002			3.98	.21	2.34	.3
Haiti	HTI	Latin America & Caribbean	Lower middle income	2019	2989.79						48.7				62.2	25.2	51	41	42	.52	170	1.75928		5921717	46.8	5903	9.6	3.02055	7.9		18.8					1.4			18	5		3.9100001	47
Haiti	HTI	Latin America & Caribbean	Lower middle income	2020	2849.17										60.5	24.8	51	41	51	.45	168	3.73781							7.7										18	5		3.22
Haiti	HTI	Latin America & Caribbean	Lower middle income	2021	2790.52
Haiti	HTI	Latin America & Caribbean	Lower middle income	2022	2789.42
Hungary	HUN	Europe & Central Asia	High income	2000	19627.02		16	99.5			24.4				10.1	5.8	99	99			35					2379	33.4	14.58963	37.4		12.7	2.0248549				.6	92	64	0	95		6.7800002	67	8.260009999999999	54.78	3.23	26.8	4.8
Hungary	HUN	Europe & Central Asia	High income	2001	20470.7		15	99.59999999999999		21.8	24				9.6	5.5	99	99			33				2.5							2.5383899					92	64	0	95		6.8299999		8.34188	57.17	3.57	28.89	4.93
Hungary	HUN	Europe & Central Asia	High income	2002	21493.96		16	99.59999999999999		21.4	23.8				9	5.1	99	99			31				2.5							2.015635					92	63	0	95		7.1199999		9.698499999999999	58.81	4.76	31.92	4.99
Hungary	HUN	Europe & Central Asia	High income	2003	22444.68		15	99.59999999999999		20.6	23.6				8.4	4.8	99	99			31				2.5							2.2767601					92	63	0	95		8.1199999		12.36843	59.65	5.28	32.43	5.05
Hungary	HUN	Europe & Central Asia	High income	2004	23585.29	29.9	15	99.59999999999999		20.7	23.5				7.9	4.4	99	99			26				2.5							2.0882101					92	65	0	95		7.7600002		10.26821	59.68	5.09	33.35	5.1
Hungary	HUN	Europe & Central Asia	High income	2005	24632.42	34.7	15	99.59999999999999		20	23.4				7.5	4.1	99	99			21				2.5	3574	26.4	14.58307	35.9		14.8	1.635855				1	92	66	0	95		7.98	67	10.61658	61.47	4.47	27.82	5.27
Hungary	HUN	Europe & Central Asia	High income	2006	25678.76	28.3	14	99.7		19.7	23.3				7.2	3.9	99	99			19				2.5							1.747725					92	68	0	95		7.7800002		10.09031	64.03	4.97	30.41	5.33
Hungary	HUN	Europe & Central Asia	High income	2007	25769.08	27.9	15	99.59999999999999		19.4	23.2				6.8	3.8	99	99			18				2.5							1.55468					92	70	0	95		7.1999998		11.53812	61.28	4	28.12	5.47
Hungary	HUN	Europe & Central Asia	High income	2008	26096.23	27.5	14	99.5		20	23.1				6.5	3.6	99	99			16				2.5							1.83732					92	71	0	95		7.0900002			63.49	5.07	31.05	5.78
Hungary	HUN	Europe & Central Asia	High income	2009	24381.88	27	13	99.59999999999999		19.5	23				6.2	3.5	99	99			15				2.5							1.40602					92	73	0	95		7.2199998			64.23999999999999	4.94	30.4	5.75
Hungary	HUN	Europe & Central Asia	High income	2010	24697.34	29.4	13	99.09999999999999		17.9	23				6	3.4	99	99			18			16	2.5	2443	25.5	12.08992	34.6		9.199999999999999	1.401965				.9	92	75	0	95		7.4499998	67	7.37811	64.31	5.3	28.9	5.86	68.07692
Hungary	HUN	Europe & Central Asia	High income	2011	25246.35	29.2	13	99		18	23				5.9	3.3	99	99	84		15			13	2.5							1.500475					92	77	0	95	19.87689	7.48			64.33	5.29	29.81	5.8	86.846153
Hungary	HUN	Europe & Central Asia	High income	2012	25033.16	30.8	12	99		19.2	22.9				5.7	3.2	99	99	90		14			9	2.5							1.264375					92	79	0	95	17.60708	7.4099998			65.34	5.69	31.06	5.76	81.07692
Hungary	HUN	Europe & Central Asia	High income	2013	25558.15	31.5	12	99.09999999999999		21.1	22.9				5.6	3	99	99	92		12			15	2.5							1.57611					92	81	0	95	17.22605	7.23			66.36	6.06	32.28	7.65	96.692307
Hungary	HUN	Europe & Central Asia	High income	2014	26725.3	30.9	12	99.2		23.1	22.9				5.4	2.9	99	99	93		9.4			8	2.5							1.49887					92	83	0	95	17.04128	7.04			66.25	6.33	33.44	7.75	81.53846
Hungary	HUN	Europe & Central Asia	High income	2015	27805.17	30.4	12	99.59999999999999		22.8	22.8				5.1	2.7	99	99	91		10		.44	14	2.5	2667	19.9	11.5812	33.2		7.8	2.274395				.4	92	85	0	95	17.03661	6.8499999	70		66.84999999999999	6.07	31.18	7.2	85.615387
Hungary	HUN	Europe & Central Asia	High income	2016	28475.32	30.3	12	99.7		24.8	22.7				4.7	2.5	99	99	98		8.699999999999999			29	2.5							2.0954299		83	.2		93	86	0	95	16.04351	6.9899998			66.43000000000001	6.24	32.31	7.54	85.307693
Hungary	HUN	Europe & Central Asia	High income	2017	29801.55	30.6	12	99.7		22.9	22.5				4.4	2.4	99	99	99		7.7			19	2.5							2.5425799					93	87	0	95		6.7399998	71		68.04000000000001	6.77	33.45	7.77	81.92308
Hungary	HUN	Europe & Central Asia	High income	2018	31474.99	29.6				22	22.5				4.2	2.3	99	99	99		7.1			0	2.5				32.2								93	88	0	95		6.5799999			69.16	7.08	34.08	8.08
Hungary	HUN	Europe & Central Asia	High income	2019	32952.69	30				21.1	22.5				4.1	2.2	99	99	99		6.3			0	2.5	3025	16.6	11.07026	32.2		7.7					.5	93	88	0	95		6.3000002	73		69.2	7.38	35.25	8.390000000000001
Hungary	HUN	Europe & Central Asia	High income	2020	31328.93	29.7									4	2.1	99	99	99		4.6								31.8	0							93	88	0	95		7.25					60.64
Hungary	HUN	Europe & Central Asia	High income	2021	33720.28
Hungary	HUN	Europe & Central Asia	High income	2022	35450.89
Indonesia	IDN	East Asia & Pacific	Lower middle income	2000	5744.18	29.5	272				43.4	42.4	1.5	5.5	52.2	22.8	75			.06	370	5.85618				63225	3.5	.5350200000000001	35.4		14.5					.4			33	6		1.85	22
Indonesia	IDN	East Asia & Pacific	Lower middle income	2001	5869.76	30	269			50.9	42.9	41.6	1.5	5.4	49.8	22.1	76			.1	369	5.85618			19.2														31	7		2.1199999		2.5649
Indonesia	IDN	East Asia & Pacific	Lower middle income	2002	6047.62	32.8	265			53.1	42.5				47.6	21.4	70			.16	367	5.85618			19.1														30	8		1.98		2.29393
Indonesia	IDN	East Asia & Pacific	Lower middle income	2003	6247.62	33	261	66.3	77.09999999999999	55.9	42.1				45.5	20.9	71	21		.18	366	5.85618			18.9														28	9		2.25			8.17	.24	1.34	.06
Indonesia	IDN	East Asia & Pacific	Lower middle income	2004	6469.67	33.9	264			48.6	41.7	28.6	5.1	14.4	49.6	20.5	71	29		.19	363	5.28846			19.1														27	11		2.1199999		2.06261
Indonesia	IDN	East Asia & Pacific	Lower middle income	2005	6741.81	34.1	252			52	41.3				41.7	19.9	72	23		.2	360	5.6986			19.2	73110	3	.51479	35.8	259.03793	14.3					.3			25	14		2.53	33	2.13944
Indonesia	IDN	East Asia & Pacific	Lower middle income	2006	7012.67	35.3	249			51	40.9				39.9	19.5	72	50		.21	357	6.56447			19					920.10924									24	18		2.6199999		1.82253
Indonesia	IDN	East Asia & Pacific	Lower middle income	2007	7352.77	36.7	243	73		49.5	40.6	40.1	11.2	14.8	38.3	19.1	73	73		.21	353	5.85618			18.5					486.08892									22	22		2.8199999		2.53881
Indonesia	IDN	East Asia & Pacific	Lower middle income	2008	7788.87	36.1	239		77	46.9	40.4				36.7	18.7	77	66		.2	349	5.85618			17.4					171.70202									21	28		2.55
Indonesia	IDN	East Asia & Pacific	Lower middle income	2009	8040.42	36	234			47	40.2				35.2	18.1	78	67		.2	345	5.85618			15.5					1237.74396									20	35		2.6199999		3.49505		.23	1.45	.08
Indonesia	IDN	East Asia & Pacific	Lower middle income	2010	8432.940000000001	37.2	228			48	40.2	39.2	12.3	12.3	33.8	17.5	81	74		.2	342	8.944179999999999		157192592	13	90263	2.6	.54166	36.3	139.71016	13.7					.3			18	41		2.79	45	3.44817		.36	1.4		82.53846
Indonesia	IDN	East Asia & Pacific	Lower middle income	2011	8792.32	40.5	221			48.5	40.3				32.5	16.8	81	76		.2	338	8.0273		152147527	10.7					152.44677									17	47	15.09658	2.99		3.87479					81.846153
Indonesia	IDN	East Asia & Pacific	Lower middle income	2012	9192.040000000001	40.5	214	83.09999999999999	79		40.6				31.2	16.1	87	78		.19	335	7.85594		146815201	9.4					110.62352									16	53	16.82987	2.9100001		3.4461		.43	2.01		85.53846
Indonesia	IDN	East Asia & Pacific	Lower middle income	2013	9570.559999999999	40.8	207	87.40000000000001		47.4	41	36.4	11.5	13.5	30	15.4	92	76		.18	332	6.59756		141350574	8.300000000000001					181.65881									15	58	16.60981	2.8699999		3.74481					92.846153
Indonesia	IDN	East Asia & Pacific	Lower middle income	2014	9916.34	40.2	199			40.1	41.5				28.8	14.8	88	28		.16	329	4.9515		127886656	7.7					110.87352									13	63	15.61168	2.96		4.38086					94.53846
Indonesia	IDN	East Asia & Pacific	Lower middle income	2015	10260.61	40.4	192		78.2	39.9	42.1				27.7	14.2	84	31		.15	325	4.36921	1.07	111437132	7	113352	2.4	.24535	36.7	50.09236	12.3					.3			12	67	16.67712	2.9200001	52	3.60567	12.99	.49	2.74	1.17	96.384613
Indonesia	IDN	East Asia & Pacific	Lower middle income	2016	10655.77	39.3	184	92.59999999999999	77	36	42.7				26.6	13.6	84	55		.14	322	4.51534		101813236	6.8					93.48869000000001				81	7.1				11	71	19.04557	3.02		4.31296					98.769234
Indonesia	IDN	East Asia & Pacific	Lower middle income	2017	11073.52	38.8	177	90.90000000000001	77		43.2				25.6	13.1	85	63		.13	319	3.05439		100463258	6.4					95.53922									10	75		2.9000001	55	4.51766	20.53	.55	3.77	1.73	98.92308
Indonesia	IDN	East Asia & Pacific	Lower middle income	2018	11522.78	38.4		93.59999999999999			43.7	30.8	8	10.2	24.6	12.6	85	67	0	.12	316	2.23019		100847287	6.4				37.2	4200.03929									8	79		2.8699999			31.15	.57	4.24	.85
Indonesia	IDN	East Asia & Pacific	Lower middle income	2019	11976.32	37.6		94.7			44.2				23.8	12.2	85	71	3	.11	312	2.43687		98728063	6.5	130220	2.4	.21562	37.2	431.9238	11.3					.3			7	82		2.9000001	59		38.07	.58	4.65	.82
Indonesia	IDN	East Asia & Pacific	Lower middle income	2020	11585.57	37.6									23	11.7	77	49	4	.1	301	2.86942							37.6	1840.37488									6	84		3.4100001			39.54	1.19	6.23	.9399999999999999
[truncated: 2,900 more rows]
